# Supplementary material for: TNFAIP6 defines the MSC subpopulation with enhanced immune suppression activities
Source: Stem Cell Res Ther. 2022 Sep 24;13:479. doi: 10.1186/s13287-022-03176-5 (PMC9509641; doi:10.1186/s13287-022-03176-5)
Supplement: Supplementary file 1 — Additional file 1: Basic information of non-MSC samples. [file 13287_2022_3176_MOESM1_ESM.xlsx]

## Sheet: 所有数据（模板）
Supplementary Table 1. Basic information of non-MSC samples
Description	Germ layer	MSC type	Fibro type	Cell type/tissue source	Pooled/Single cell	Total number of replicates	Sequencing machine(s)	Paired-end/Single-end	GEO Accession	PMID	Reference(s)
adipocytes_brown	Mesoderm	nonMSC	nonFibro	Normal (untransformed) cultured cells	Pooled cell/tissue RNA-seq	2	Illumina Genome Analyzer	single-end	GSE29898	23401553	Sun et al., 2013
adipose	Mesoderm	nonMSC	nonFibro	Primary cells (FACS sorted/magnetically purified)	Pooled cell/tissue RNA-seq	2	Illumina HiSeq 2000	single-end	GSE36026	ENCODE	ENCODE
adrenal_medulla	Mesoderm	nonMSC	nonFibro	Primary tissue	Pooled cell/tissue RNA-seq	3	Illumina Genome Analyzer II	single-end	GSE72166	26560302	Chang et al., 2015
astrocyte	Neurectoderm	nonMSC	nonFibro	Primary tissue	Pooled cell/tissue RNA-seq	2	Illumina HiSeq 2000	paired-end	GSE52564	25186741	Zhang et al., 2014
B_active	Blood_mesoderm	nonMSC	nonFibro	Primary cells (FACS sorted/magnetically purified)	Pooled cell/tissue RNA-seq	4	Illumina HiSeq 2000	single-end	GSE47703	27303044	Hogenbirk et al., 2016
B_cells_CD19p	Blood_mesoderm	nonMSC	nonFibro	Primary cells (FACS sorted/magnetically purified)	Pooled cell/tissue RNA-seq	6	AB SOLiD System	single-end	GSE39524	ENCODE	ENCODE
B_cells_CD43m	Blood_mesoderm	nonMSC	nonFibro	Primary cells (FACS sorted/magnetically purified)	Pooled cell/tissue RNA-seq	12	AB SOLiD System	single-end	GSE39524	ENCODE	ENCODE
B_germinal_center	Blood_mesoderm	nonMSC	nonFibro	Primary cells (FACS sorted/magnetically purified)	Pooled cell/tissue RNA-seq	2	Illumina HiSeq 2000	single-end	GSE47705	23922811	Hogenbirk et al., 2013
B_naive	Blood_mesoderm	nonMSC	nonFibro	Primary cells (FACS sorted/magnetically purified)	Pooled cell/tissue RNA-seq	4	Illumina HiSeq 2000	single-end	GSE47703	27303044	Hogenbirk et al., 2016
B_resting	Blood_mesoderm	nonMSC	nonFibro	Primary cells (FACS sorted/magnetically purified)	Pooled cell/tissue RNA-seq	4	Illumina HiSeq 2000	paired-end	GSE42704	24034696	Frangini et al., 2013
basophilic_erythroblast	Blood_mesoderm	nonMSC	nonFibro	Primary cells (FACS sorted/magnetically purified)	Pooled cell/tissue RNA-seq	3	Illumina HiSeq 2000, Illumina HiSeq 2000	single-end, single-end	GSE53983	24497530	An et al., 2014; Paralkar et al., 2014
BM	Blood_mesoderm	nonMSC	nonFibro	Primary tissue	Pooled cell/tissue RNA-seq	2	Illumina HiSeq 2000	single-end	GSE39524, GSE29278, GSE36026	ENCODE, 22763441, ENCODE	ENCODE;Shen et al.,2012；ENCODE
BM_macrophages	Blood_mesoderm	nonMSC	nonFibro	Primary cells (FACS sorted/magnetically purified)	Pooled cell/tissue RNA-seq	4	Illumina HiSeq 1500	single-end	GSE60101	25103404	Lara-Astiaso et al., 2014
BM_monocyte	Blood_mesoderm	nonMSC	nonFibro	Primary cells (FACS sorted/magnetically purified)	Pooled cell/tissue RNA-seq	3	Illumina HiSeq 2000	paired-end	GSE46688	24147027	Pong et al., 2013
BMDM	Blood_mesoderm	nonMSC	nonFibro	In vitro derived cells	Pooled cell/tissue RNA-seq	3	Illumina HiSeq 2000, Illumina Genome Analyzer II	single-end, single-end	GSE36026, GSE38371	ENCODE, 23332752	ENCODE; Ostuni R et al., 2013
brain	Neurectoderm	nonMSC	nonFibro	Primary tissue	Pooled cell/tissue RNA-seq	3	Illumina HiSeq 2000, Illumina HiSeq 2000, Illumina HiSeq 2000	paired-end, single-end, single-end	GSE41637	23258891	Merkin et al., 2012
caecum	Endoderm	nonMSC	nonFibro	Primary tissue	Pooled cell/tissue RNA-seq	3	Illumina HiSeq 2000	paired-end	GSE44366	24075990	Delpretti et al., 2013
carotid_body	Mesoderm	nonMSC	nonFibro	Primary tissue	Pooled cell/tissue RNA-seq	3	Illumina Genome Analyzer II	single-end	GSE72166	26560302	Chang et al., 2015
CD4T_cells	Blood_mesoderm	nonMSC	nonFibro	Primary cells (FACS sorted/magnetically purified)	Pooled cell/tissue RNA-seq	4	Illumina HiSeq 1500	single-end	GSE60101	25103404	Lara-Astiaso et al., 2014
CD4T_DPCD3hi	Blood_mesoderm	nonMSC	nonFibro	Primary cells (FACS sorted/magnetically purified)	Pooled cell/tissue RNA-seq	2	Illumina Genome Analyzer II	single-end	GSE20898	21867929	Wei et al., 2011
CD4T_DPCD3lo	Blood_mesoderm	nonMSC	nonFibro	Primary cells (FACS sorted/magnetically purified)	Pooled cell/tissue RNA-seq	2	Illumina Genome Analyzer II	single-end	GSE20898	21867929	Wei et al., 2011
CD4T_iTreg	Blood_mesoderm	nonMSC	nonFibro	In vitro derived cells	Pooled cell/tissue RNA-seq	2	Illumina Genome Analyzer II, Illumina Genome Analyzer II	single-end, single-end	GSE20898	21867929	Wei et al., 2011
CD4T_Th1	Blood_mesoderm	nonMSC	nonFibro	In vitro derived cells	Pooled cell/tissue RNA-seq	6	Illumina Genome Analyzer II, Illumina HiSeq 2000, Illumina HiSeq 2000	single-end, single-end, single-end	GSE40463, GSE39756, GSE20898	23178119, 22992523, 21867929	Vahedi et al., 2012; Li et al., 2012; Wei et al., 2011
CD4T_Th17	Blood_mesoderm	nonMSC	nonFibro	In vitro derived cells	Pooled cell/tissue RNA-seq	3	Illumina Genome Analyzer II, Illumina HiSeq 2000	single-end, single-end	GSE39756, GSE20898	22992523, 21867929	Li et al., 2012; Wei et al., 2011
CD4T_Th2	Blood_mesoderm	nonMSC	nonFibro	In vitro derived cells	Pooled cell/tissue RNA-seq	6	Illumina Genome Analyzer II, Illumina HiSeq 2000, Illumina Genome Analyzer IIx, Illumina HiSeq 2000, Illumina Genome Analyzer IIx	single-end, single-end, single-end, single-end, single-end	GSE40463, GSE39756, GSE20898, GSE28666	23178119, 22992523, 21867929, 21654674	Vahedi et al., 2012; Li et al., 2012; Wei et al., 2011; Hebenstreit et al., 2011
CD8T_cells	Blood_mesoderm	nonMSC	nonFibro	Primary cells (FACS sorted/magnetically purified)	Pooled cell/tissue RNA-seq	6	Illumina HiSeq 1500	single-end	GSE60101	25103404	Lara-Astiaso et al., 2014
CD8T_nkg2dn	Blood_mesoderm	nonMSC	nonFibro	Primary cells (FACS sorted/magnetically purified)	Pooled cell/tissue RNA-seq	3	Illumina HiSeq 2000	single-end	GSE45657	25129481	Xing et al., 2014
CD8T_nkg2dp	Blood_mesoderm	nonMSC	nonFibro	Primary cells (FACS sorted/magnetically purified)	Pooled cell/tissue RNA-seq	3	Illumina HiSeq 2000	single-end	GSE45657	25129481	Xing et al., 2014
cerebellar_gran_neurons	Neurectoderm	nonMSC	nonFibro	Primary cells (FACS sorted/magnetically purified)	Pooled cell/tissue RNA-seq	4	Illumina Genome Analyzer II	single-end	GSE33343	22272348	Lerch et al., 2012
cerebellum	Neurectoderm	nonMSC	nonFibro	Primary tissue	Pooled cell/tissue RNA-seq	4	Illumina Genome Analyzer II, Illumina HiSeq 2000	single-end, single-end	GSE39524, GSE29278, GSE42880	ENCODE, 22763441, 23260135	ENCODE; Shen et al., 2012; Mellen et al., 2012
chondrocyte_rib	Mesoderm	nonMSC	nonFibro	Primary cells (FACS sorted/magnetically purified)	Pooled cell/tissue RNA-seq	4	Illumina HiSeq 2000	single-end	GSE73372	27471255	He et al., 2016
CLP	Blood_mesoderm	nonMSC	nonFibro	Primary cells (FACS sorted/magnetically purified)	Pooled cell/tissue RNA-seq	4	Illumina HiSeq 1500	single-end	GSE60101	25103404	Lara-Astiaso et al., 2014
CMP	Blood_mesoderm	nonMSC	nonFibro	Primary cells (FACS sorted/magnetically purified)	Pooled cell/tissue RNA-seq	4	Illumina HiSeq 1500	single-end	GSE60101	25103404	Lara-Astiaso et al., 2014
colon	Endoderm	nonMSC	nonFibro	Primary tissue	Pooled cell/tissue RNA-seq	3	Illumina HiSeq 2000, Illumina HiSeq 2000, Illumina HiSeq 2000, Illumina HiSeq 2000	paired-end, single-end, single-end, paired-end	GSE41637, GSE44366	23258891, 24075990	Merkin et al., 2012; Delpretti et al., 2013
colon_epithelial_cells	Endoderm	nonMSC	nonFibro	Primary tissue	Pooled cell/tissue RNA-seq	3	Illumina HiSeq 2000	single-end	GSE44366	24075990	Delpretti et al., 2013
cortex	Neurectoderm	nonMSC	nonFibro	Primary tissue	Pooled cell/tissue RNA-seq	5	Illumina Genome Analyzer II	single-end	GSE39524, GSE29278, GSE52564	ENCODE, 22763441, 25186741	ENCODE; Shen et al., 2012; Zhang et al., 2014
cortex_neuron	Neurectoderm	nonMSC	nonFibro	Primary cells (FACS sorted/magnetically purified)	Pooled cell/tissue RNA-seq	7	Illumina HiSeq 2000, Illumina HiSeq 2500	paired-end, paired-end	GSE52525	24412976	Lovatt et al., 2014
cortical_thymic_epithelial_cell	Mesoderm	nonMSC	nonFibro	Primary cells (FACS sorted/magnetically purified)	Pooled cell/tissue RNA-seq	3	Illumina HiSeq 2000	paired-end	GSE44945	23681267	St-Pierre et al., 2013
dentate_gyrus	Neurectoderm	nonMSC	nonFibro	Primary tissue	Pooled cell/tissue RNA-seq	5	Illumina HiSeq 2000, Illumina HiSeq 2000, Illumina HiSeq 2000	paired-end, paired-end, paired-end	GSE52261	24362762	Guo et al., 2014
DN1	Blood_mesoderm	nonMSC	nonFibro	Primary cells (FACS sorted/magnetically purified)	Pooled cell/tissue RNA-seq	2	Illumina Genome Analyzer II	single-end	GSE31235	22500808	Zhang et al., 2013
DN1e	Blood_mesoderm	nonMSC	nonFibro	Primary cells (FACS sorted/magnetically purified)	Pooled cell/tissue RNA-seq	4	Illumina HiSeq 1000	single-end	GSE53150	Not available	Not available
DN2a	Blood_mesoderm	nonMSC	nonFibro	Primary cells (FACS sorted/magnetically purified)	Pooled cell/tissue RNA-seq	2	Illumina Genome Analyzer II	single-end	GSE31235	22500808	Zhang et al., 2013
DN2b	Blood_mesoderm	nonMSC	nonFibro	Primary cells (FACS sorted/magnetically purified)	Pooled cell/tissue RNA-seq	3	Illumina Genome Analyzer II	single-end	GSE31235	22500808	Zhang et al., 2013
DN3	Blood_mesoderm	nonMSC	nonFibro	Primary cells (FACS sorted/magnetically purified)	Pooled cell/tissue RNA-seq	2	Illumina Genome Analyzer II	single-end	GSE31235	22500808	Zhang et al., 2013
dorsal_rootganglia	Neurectoderm	nonMSC	nonFibro	Primary cells (FACS sorted/magnetically purified)	Pooled cell/tissue RNA-seq	6	Illumina Genome Analyzer II	single-end	GSE33343	22272348	Lerch et al., 2012
DP	Blood_mesoderm	nonMSC	nonFibro	Primary cells (FACS sorted/magnetically purified)	Pooled cell/tissue RNA-seq	4	Illumina HiSeq 2000, Illumina Genome Analyzer II	single-end, single-end	GSE31234	22500808	Zhang et al., 2012
E125_atrioventricular_canal	Mesoderm	nonMSC	nonFibro	Primary tissue	Pooled cell/tissue RNA-seq	4	Illumina MiSeq	paired-end	GSE73225	26525672	Garside et al., 2015
E165_cortical_neurons	Neurectoderm	nonMSC	nonFibro	Primary cells (FACS sorted/magnetically purified)	Pooled cell/tissue RNA-seq	3	Illumina HiSeq 2000	single-end	GSE44402	23512658	Wang et al., 2013
E165_skin	Surface_ectoderm	nonMSC	nonFibro	Primary tissue	Pooled cell/tissue RNA-seq	2	Illumina HiSeq 2000	single-end	GSE40436	23007396	Morasso et al., 2012
ectoplacental_cone	Embryonic	nonMSC	nonFibro	Primary tissue	Pooled cell/tissue RNA-seq	2	Illumina HiSeq 2000	single-end	GSE66049	26812015	Branco et al., 2016
elongative_spermatids	Germ_cells	nonMSC	nonFibro	Primary cells (FACS sorted/magnetically purified)	Pooled cell/tissue RNA-seq	2	Illumina Genome Analyzer II	single-end	GSE35005	23759713	Gan et al., 2013
embryo_2C	Embryonic	nonMSC	nonFibro	Primary cells (FACS sorted/magnetically purified)	Pooled cell/tissue RNA-seq	6	Illumina HiSeq 2000	paired-end	GSE44183	23892778	Huang et al., 2013
eos_im_lm	Blood_mesoderm	nonMSC	nonFibro	In vitro derived cells	Pooled cell/tissue RNA-seq	2	Illumina HiSeq 2000	paired-end	GSE55385	25765318	Hutchins et al., 2015
eos_im_lp	Blood_mesoderm	nonMSC	nonFibro	In vitro derived cells	Pooled cell/tissue RNA-seq	2	Illumina HiSeq 2000	paired-end	GSE55385	25765318	Hutchins et al., 2015
epidermis_basal_E14	Surface_ectoderm	nonMSC	nonFibro	Primary cells (FACS sorted/magnetically purified)	Pooled cell/tissue RNA-seq	2	Illumina Genome Analyzer IIx, Illumina HiSeq 2000	single-end, single-end	GSE37641	23325109	Wang et al., 2013
epidermis_suprabasal_E14	Surface_ectoderm	nonMSC	nonFibro	Primary cells (FACS sorted/magnetically purified)	Pooled cell/tissue RNA-seq	2	Illumina Genome Analyzer IIx, Illumina HiSeq 2000	single-end, single-end	GSE37641	23325109	Wang et al., 2013
EpiSC	Embryonic	nonMSC	nonFibro	Normal (untransformed) cultured cells	Pooled cell/tissue RNA-seq	11	Illumina HiSeq 2000, Illumina HiSeq 2500	paired-end, paired-end	GSE57409, GSE60603	24905169, 25945737	Factor et al., 2014; Wu et al., 2015
erythroblast	Blood_mesoderm	nonMSC	nonFibro	Primary cells (FACS sorted/magnetically purified)	Pooled cell/tissue RNA-seq	4	Illumina HiSeq 2000, Illumina Genome Analyzer IIx	single-end, single-end	GSE40522	25521328	Ulirsch et al., 2014
erythrocytes_typeA	Blood_mesoderm	nonMSC	nonFibro	Primary cells (FACS sorted/magnetically purified)	Pooled cell/tissue RNA-seq	2	Illumina HiSeq 1500	single-end	GSE60101	25103404	Lara-Astiaso et al., 2014
ESC_E14	Embryonic	nonMSC	nonFibro	Normal (untransformed) cultured cells	Pooled cell/tissue RNA-seq	7	Illumina HiSeq 2000	single-end	GSE20851, GSE39656	20436462, 23352431	Guttman et al., 2010; Klattenhoff et al., 2013
ESC_groundstate	Embryonic	nonMSC	nonFibro	Normal (untransformed) cultured cells	Pooled cell/tissue RNA-seq	4	Illumina HiSeq 2000	paired-end	GSE58733	25888192	Lowe et al., 2015
ESC_naive_2iL	Embryonic	nonMSC	nonFibro	Normal (untransformed) cultured cells	Pooled cell/tissue RNA-seq	3	Illumina HiSeq 2000	paired-end	E_MTAB-2857	25215486	Takashima et al., 2014
ESC_naive_2iLGO	Embryonic	nonMSC	nonFibro	Normal (untransformed) cultured cells	Pooled cell/tissue RNA-seq	3	Illumina HiSeq 2000	paired-end	E_MTAB-2857	25215486	Takashima et al., 2014
ESC_PDL	Embryonic	nonMSC	nonFibro	Normal (untransformed) cultured cells	Pooled cell/tissue RNA-seq	3	Illumina HiSeq 2000	paired-end	E_MTAB-2857	25215486	Takashima et al., 2014
ESC_V65	Embryonic	nonMSC	nonFibro	Normal (untransformed) cultured cells	Pooled cell/tissue RNA-seq	2	Illumina Genome Analyzer IIx	single-end	GSE39656	23352431	Klattenhoff et al., 2013
eye	Neurectoderm	nonMSC	nonFibro	Primary tissue	Pooled cell/tissue RNA-seq	6	Illumina Genome Analyzer IIx, Illumina Genome Analyzer IIx	single-end, single-end	GSE38359	22797304	Mustafi et al., 2012
fatpad	Mesoderm	nonMSC	nonFibro	Primary tissue	Pooled cell/tissue RNA-seq	2	AB SOLiD System	single-end	GSE39524	ENCODE	ENCODE
frontal_cortex	Neurectoderm	nonMSC	nonFibro	Primary tissue	Pooled cell/tissue RNA-seq	12	Illumina HiSeq 2000	single-end	GSE47966	23828890	Lister et al., 2013
GMP	Blood_mesoderm	nonMSC	nonFibro	Primary cells (FACS sorted/magnetically purified)	Pooled cell/tissue RNA-seq	4	Illumina HiSeq 1500	single-end	GSE60101	25103404	Lara-Astiaso et al., 2014
granulocyte	Blood_mesoderm	nonMSC	nonFibro	In vitro derived cells	Pooled cell/tissue RNA-seq	6	Illumina Genome Analyzer IIx	single-end	GSE48305, GSE60101	23911323, 25103404	Wong et al., 2013; Lara-Astiaso et al., 2014
hair_follicle_stem_cells	Surface_ectoderm	nonMSC	nonFibro	Primary cells (FACS sorted/magnetically purified)	Pooled cell/tissue RNA-seq	2	Illumina HiSeq 2000	single-end	GSE61505	25312496	Genander et al., 2014
hair_follicle_transit_amplifying_cells	Surface_ectoderm	nonMSC	nonFibro	Primary cells (FACS sorted/magnetically purified)	Pooled cell/tissue RNA-seq	2	Illumina HiSeq 2000	single-end	GSE61505	25312496	Genander et al., 2014
heart	Mesoderm	nonMSC	nonFibro	Primary tissue	Pooled cell/tissue RNA-seq	4	Illumina Genome Analyzer II, Illumina Genome Analyzer IIx, Illumina HiSeq 2000	single-end, single-end, paired-end	GSE39524, GSE29278, GSE41637	ENCODE, 22763441, 23258891	ENCODE; Shen et al., 2012; Merkin et al., 2012
hippocampus_neuron	Neurectoderm	nonMSC	nonFibro	Primary cells (FACS sorted/magnetically purified)	Pooled cell/tissue RNA-seq	12	Illumina HiSeq 2000, Illumina HiSeq 2500	paired-end, paired-end	GSE52525	24412976	Lovatt et al., 2014
hippocampus_tissue	Neurectoderm	nonMSC	nonFibro	Primary tissue	Pooled cell/tissue RNA-seq	3	Illumina HiSeq 2000, Illumina HiSeq 2000	paired-end, paired-end	GSE52525	24412976	Lovatt et al., 2014
HSC	Blood_mesoderm	nonMSC	nonFibro	Primary cells (FACS sorted/magnetically purified)	Pooled cell/tissue RNA-seq	16	Illumina HiSeq 1500, Illumina HiSeq 1500, Illumina HiSeq 1500, Illumina HiSeq 1500, Illumina HiSeq 1500, Illumina HiSeq 1500	paired-end, paired-end, paired-end, paired-end, paired-end, paired-end	GSE60101, GSE60101	25103404, 25103404	Lara-Astiaso et al., 2014; Lara-Astiaso et al., 2014
HSC_MPP1	Blood_mesoderm	nonMSC	nonFibro	Primary cells (FACS sorted/magnetically purified)	Pooled cell/tissue RNA-seq	3	Illumina HiSeq 2000	paired-end	E-MTAB-2262	25158935	Cabezas-Wallscheid et al., 2014
HSC_MPP2	Blood_mesoderm	nonMSC	nonFibro	Primary cells (FACS sorted/magnetically purified)	Pooled cell/tissue RNA-seq	3	Illumina HiSeq 2000	paired-end	E-MTAB-2262	25158935	Cabezas-Wallscheid et al., 2014
HSC_MPP3	Blood_mesoderm	nonMSC	nonFibro	Primary cells (FACS sorted/magnetically purified)	Pooled cell/tissue RNA-seq	3	Illumina HiSeq 2000	paired-end	E-MTAB-2262	25158935	Cabezas-Wallscheid et al., 2014
HSC_MPP4	Blood_mesoderm	nonMSC	nonFibro	Primary cells (FACS sorted/magnetically purified)	Pooled cell/tissue RNA-seq	3	Illumina HiSeq 2000	paired-end	E-MTAB-2262	25158935	Cabezas-Wallscheid et al., 2014
ICM_E35	Embryonic	nonMSC	nonFibro	Primary cells (FACS sorted/magnetically purified)	Pooled cell/tissue RNA-seq	2	Illumina HiSeq 2000	paired-end	ERP005749	24859004	Boroviak et al., 2014
ILC2	Blood_mesoderm	nonMSC	nonFibro	Primary cells (FACS sorted/magnetically purified)	Pooled cell/tissue RNA-seq	2	Illumina HiSeq 2000	single-end	GSE47851	24631153	Yagi et al., 2014
ileum	Endoderm	nonMSC	nonFibro	Primary tissue	Pooled cell/tissue RNA-seq	2	Illumina HiSeq 2000	paired-end	GSE44366, GSE44366	24075990, 24075990	Delpretti et al., 2013; Delpretti et al., 2013
intestinal_stem_cell	Endoderm	nonMSC	nonFibro	Primary tissue	Pooled cell/tissue RNA-seq	2	Illumina Genome Analyzer II	paired-end	GSE65321	Not available	Not available
intestine	Endoderm	nonMSC	nonFibro	Primary tissue	Pooled cell/tissue RNA-seq	2	Illumina HiSeq 2000, Illumina HiSeq 2000	single-end, single-end	GSE39524, GSE29278	ENCODE, 22763441	ENCODE; Shen et al., 2012
keratinocytes	Surface_ectoderm	nonMSC	nonFibro	Normal (untransformed) cultured cells	Pooled cell/tissue RNA-seq	2	Illumina Genome Analyzer IIx	single-end	GSE37641	23325109	Wang et al., 2013
kidney	Mesoderm	nonMSC	nonFibro	Primary tissue	Pooled cell/tissue RNA-seq	6	Illumina HiSeq 2000, Illumina HiSeq 2000, Illumina Genome Analyzer IIx, Illumina Genome Analyzer II	paired-end, paired-end, paired-end, single-end	GSE39524, GSE29278, GSE41637, GSE74747	ENCODE, 22763441, 23258891, 26768488	ENCODE; Shen et al., 2012; Merkin et al., 2012; Huntley et al., 2016
large_intestine	Endoderm	nonMSC	nonFibro	Primary tissue	Pooled cell/tissue RNA-seq	18	AB SOLiD System	single-end	GSE39524	ENCODE	ENCODE
liver	Endoderm	nonMSC	nonFibro	Primary tissue	Pooled cell/tissue RNA-seq	5	Illumina Genome Analyzer II, Illumina HiSeq 2000, Illumina HiSeq 2000, Illumina HiSeq 2000	single-end, paired-end, paired-end, paired-end	GSE39524, GSE29278, GSE41637	ENCODE, 22763441, 23258891	ENCODE; Shen et al., 2012; Merkin et al., 2012
lung	Endoderm	nonMSC	nonFibro	Primary tissue	Pooled cell/tissue RNA-seq	5	Illumina Genome Analyzer II, Illumina Genome Analyzer IIx, Illumina HiSeq 2000, Illumina HiSeq 2000	single-end, paired-end, paired-end, paired-end	GSE39524, GSE29278, GSE41637	ENCODE, 22763441, 23258892	ENCODE; Shen et al., 2012; Merkin et al., 2013
lungFibroblasts	Mesoderm	nonMSC	Fibro	Primary cells (FACS sorted/magnetically purified)	Pooled cell/tissue RNA-seq	2	Illumina Genome Analyzer II	paired-end	GSE20851	20436462	Guttman et al., 2010
mac_im_lm	Blood_mesoderm	nonMSC	nonFibro	Primary cells (FACS sorted/magnetically purified)	Pooled cell/tissue RNA-seq	2	Illumina HiSeq 2000	paired-end	GSE31530, GSE55385	22323479, 25765318	Hutchins et al., 2012; Hutchins et al., 2015
mac_im_lp	Blood_mesoderm	nonMSC	nonFibro	Primary cells (FACS sorted/magnetically purified)	Pooled cell/tissue RNA-seq	2	Illumina HiSeq 2000	paired-end	GSE55385	25765318	Hutchins et al., 2015
mac_ip_lm	Blood_mesoderm	nonMSC	nonFibro	Primary cells (FACS sorted/magnetically purified)	Pooled cell/tissue RNA-seq	2	Illumina HiSeq 2000	paired-end	GSE31530, GSE55385	22323479, 25765318	Hutchins et al., 2012; Hutchins et al., 2015
mac_ip_lp	Blood_mesoderm	nonMSC	nonFibro	Primary cells (FACS sorted/magnetically purified)	Pooled cell/tissue RNA-seq	2	Illumina HiSeq 2000	paired-end	GSE55385	25765318	Hutchins et al., 2015
mast_cells_cd25n	Blood_mesoderm	nonMSC	nonFibro	Primary cells (FACS sorted/magnetically purified)	Pooled cell/tissue RNA-seq	2	Illumina Genome Analyzer II	paired-end	GSE52502	25063866	Deho et al., 2014
mast_cells_cd25p	Blood_mesoderm	nonMSC	nonFibro	Primary cells (FACS sorted/magnetically purified)	Pooled cell/tissue RNA-seq	2	Illumina Genome Analyzer II	paired-end	GSE52502	25063866	Deho et al., 2014
medullary_thymic_epithelial_cell	Endoderm	nonMSC	nonFibro	Primary cells (FACS sorted/magnetically purified)	Pooled cell/tissue RNA-seq	3	Illumina HiSeq 2000	paired-end	GSE44945	23681267	St-Pierre et al., 2013
medullary_thymic_epithelial_cell_immature	Endoderm	nonMSC	nonFibro	Primary cells (FACS sorted/magnetically purified)	Pooled cell/tissue RNA-seq	2	Illumina Genome Analyzer IIx	single-end	GSE53110	25224068	Sansom et al., 2014
medullary_thymic_epithelial_cell_mature	Endoderm	nonMSC	nonFibro	Primary cells (FACS sorted/magnetically purified)	Pooled cell/tissue RNA-seq	2	Illumina Genome Analyzer IIx	single-end	GSE53110	25224068	Sansom et al., 2014
MEF	Mesoderm	nonMSC	Fibro	Normal (untransformed) cultured cells	Pooled cell/tissue RNA-seq	4	Illumina Genome Analyzer II	single-end	GSE29278	22763441	Shen et al., 2012
megakaryoblast	Blood_mesoderm	nonMSC	nonFibro	Primary cells (FACS sorted/magnetically purified)	Pooled cell/tissue RNA-seq	1	Illumina HiSeq 2000	single-end	GSE40522	25521328	Ulirsch et al., 2014
megakryocyte_erythroid_progenitor	Blood_mesoderm	nonMSC	nonFibro	Primary cells (FACS sorted/magnetically purified)	Pooled cell/tissue RNA-seq	6	Illumina HiSeq 2000, Illumina HiSeq 1500, Illumina HiSeq 1500	single-end, single-end, single-end	GSE40522, GSE60101	25521328, 25103404	Ulirsch et al., 2014; Lara-Astiaso et al., 2014
microglia	Blood_mesoderm	nonMSC	nonFibro	Primary cells (FACS sorted/magnetically purified)	Pooled cell/tissue RNA-seq	3	Illumina HiSeq 2000, Illumina HiSeq 2000	paired-end, single-end	GSE46688, GSE52564	24147027, 25186741	Pong et al., 2013; Zhang et al., 2014
monocytes	Blood_mesoderm	nonMSC	nonFibro	Primary cells (FACS sorted/magnetically purified)	Pooled cell/tissue RNA-seq	4	Illumina HiSeq 1500	single-end	GSE60101	25103404	Lara-Astiaso et al., 2014
morula	Embryonic	nonMSC	nonFibro	Primary cells (FACS sorted/magnetically purified)	Pooled cell/tissue RNA-seq	3	Illumina HiSeq 2000	paired-end	GSE44183	23892778	Huang et al., 2013
motor_neurons	Neurectoderm	nonMSC	nonFibro	Primary cells (FACS sorted/magnetically purified)	Pooled cell/tissue RNA-seq	4	Illumina Genome Analyzer IIx, Illumina HiSeq 2000	single-end, paired-end	GSE38820	23301088	Bandyopadhyay et al., 2013
Hematopoietic stem cells (MPP1)	Blood_mesoderm	nonMSC	nonFibro	Primary cells (FACS sorted/magnetically purified)	Pooled cell/tissue RNA-seq	3	Illumina HiSeq 2000	paired-end	E-MTAB-2262	25158935	Cabezas-Wallscheid et al., 2014
Hematopoietic stem cells (MPP2)	Blood_mesoderm	nonMSC	nonFibro	Primary cells (FACS sorted/magnetically purified)	Pooled cell/tissue RNA-seq	3	Illumina HiSeq 2000	paired-end	E-MTAB-2262	25158935	Cabezas-Wallscheid et al., 2014
Hematopoietic stem cells (MPP3)	Blood_mesoderm	nonMSC	nonFibro	Primary cells (FACS sorted/magnetically purified)	Pooled cell/tissue RNA-seq	3	Illumina HiSeq 2000	paired-end	E-MTAB-2262	25158935	Cabezas-Wallscheid et al., 2014
Hematopoietic stem cells (MPP4)	Blood_mesoderm	nonMSC	nonFibro	Primary cells (FACS sorted/magnetically purified)	Pooled cell/tissue RNA-seq	3	Illumina HiSeq 2000	paired-end	E-MTAB-2262	25158935	Cabezas-Wallscheid et al., 2014
mst_im_lm	Blood_mesoderm	nonMSC	nonFibro	In vitro derived cells	Pooled cell/tissue RNA-seq	2	Illumina HiSeq 2000	paired-end	GSE55385	25765318	Hutchins et al., 2015
mst_im_lp	Blood_mesoderm	nonMSC	nonFibro	In vitro derived cells	Pooled cell/tissue RNA-seq	2	Illumina HiSeq 2000	paired-end	GSE55385	25765318	Hutchins et al., 2015
mst_ip_lm	Blood_mesoderm	nonMSC	nonFibro	In vitro derived cells	Pooled cell/tissue RNA-seq	2	Illumina HiSeq 2000	paired-end	GSE55385	25765318	Hutchins et al., 2015
mst_ip_lp	Blood_mesoderm	nonMSC	nonFibro	In vitro derived cells	Pooled cell/tissue RNA-seq	2	Illumina HiSeq 2000	paired-end	GSE55385	25765318	Hutchins et al., 2015
myeloid	Blood_mesoderm	nonMSC	nonFibro	Primary cells (FACS sorted/magnetically purified)	Pooled cell/tissue RNA-seq	3	Illumina HiSeq 2000	single-end	GSE45180	24154870	Gao et al., 2013
myoblast	Mesoderm	nonMSC	Fibro	Normal (untransformed) cultured cells	Pooled cell/tissue RNA-seq	2	Illumina Genome Analyzer IIx	single-end	GSE37076	23374351	Solovei et al., 2013
neocortex_cortical_plate	Neurectoderm	nonMSC	nonFibro	Primary tissue	Pooled cell/tissue RNA-seq	5	Illumina Genome Analyzer IIx	single-end	GSE38805	22753484	Fietz et al., 2012
neocortex_subventricular_zone	Neurectoderm	nonMSC	nonFibro	Primary tissue	Pooled cell/tissue RNA-seq	5	Illumina Genome Analyzer IIx	single-end	GSE38805	22753484	Fietz et al., 2012
neocortex_ventricular_zone	Neurectoderm	nonMSC	nonFibro	Primary tissue	Pooled cell/tissue RNA-seq	5	Illumina Genome Analyzer IIx	single-end	GSE38805	22753484	Fietz et al., 2012
neonatal_tail_fibroblast	Mesoderm	nonMSC	Fibro	Normal (untransformed) cultured cells	Pooled cell/tissue RNA-seq	2	Illumina Genome Analyzer IIx	single-end	GSE48005	24075995	Li et al., 2013
neu_im_lm	Blood_mesoderm	nonMSC	nonFibro	Primary cells (FACS sorted/magnetically purified)	Pooled cell/tissue RNA-seq	2	Illumina HiSeq 2000	paired-end	GSE55385	25765318	Hutchins et al., 2015
neu_im_lp	Blood_mesoderm	nonMSC	nonFibro	Primary cells (FACS sorted/magnetically purified)	Pooled cell/tissue RNA-seq	2	Illumina HiSeq 2000	paired-end	GSE55385	25765318	Hutchins et al., 2015
neu_ip_lm	Blood_mesoderm	nonMSC	nonFibro	Primary cells (FACS sorted/magnetically purified)	Pooled cell/tissue RNA-seq	2	Illumina HiSeq 2000	paired-end	GSE55385	25765318	Hutchins et al., 2015
neu_ip_lp	Blood_mesoderm	nonMSC	nonFibro	Primary cells (FACS sorted/magnetically purified)	Pooled cell/tissue RNA-seq	2	Illumina HiSeq 2000	paired-end	GSE55385	25765318	Hutchins et al., 2015
neuron	Neurectoderm	nonMSC	nonFibro	Primary cells (FACS sorted/magnetically purified)	Pooled cell/tissue RNA-seq	2	Illumina HiSeq 2000	paired-end	GSE52564	25186741	Zhang et al., 2014
NK_cells	Blood_mesoderm	nonMSC	nonFibro	Primary cells (FACS sorted/magnetically purified)	Pooled cell/tissue RNA-seq	2	Illumina HiSeq 1500	single-end	GSE60101	25103404	Lara-Astiaso et al., 2014
NKT_stage1	Blood_mesoderm	nonMSC	nonFibro	Primary cells (FACS sorted/magnetically purified)	Pooled cell/tissue RNA-seq	5	Illumina HiSeq 1000	single-end	GSE53150	Not available	Not available
NKT_stage2	Blood_mesoderm	nonMSC	nonFibro	Primary cells (FACS sorted/magnetically purified)	Pooled cell/tissue RNA-seq	7	Illumina HiSeq 1000	single-end	GSE53150	Not available	Not available
NKT_stage3	Blood_mesoderm	nonMSC	nonFibro	Primary cells (FACS sorted/magnetically purified)	Pooled cell/tissue RNA-seq	6	Illumina HiSeq 1000	single-end	GSE53150	Not available	Not available
NPC	Neurectoderm	nonMSC	nonFibro	Primary cells (FACS sorted/magnetically purified)	Pooled cell/tissue RNA-seq	2	Illumina Genome Analyzer II	paired-end	GSE20851, GSE33024	20436462, 22085726	Guttman et al., 2010; Bergsland et al., 2013
nucleus_accumbens	Neurectoderm	nonMSC	nonFibro	Primary tissue	Pooled cell/tissue RNA-seq	3	Illumina HiSeq 2000	single-end	GSE42805	24758366	Feng et al., 2014
olfactory_bulb	Neurectoderm	nonMSC	nonFibro	Primary tissue	Pooled cell/tissue RNA-seq	5	Illumina Genome Analyzer IIx, Illumina Genome Analyzer IIx, Illumina Genome Analyzer IIx	paired-end, paired-end, paired-end	GSE58843	www.biorxiv.org/content/biorxiv/early/2014/06/07/005876.full.pdf	www.biorxiv.org/content/biorxiv/early/2014/06/07/005876.full.pdf
oligodendrocyte_myelinating	Neurectoderm	nonMSC	nonFibro	Primary cells (FACS sorted/magnetically purified)	Pooled cell/tissue RNA-seq	2	Illumina HiSeq 2000	paired-end	GSE52564	25186741	Zhang et al., 2014
oligodendrocyte_newly_formed	Neurectoderm	nonMSC	nonFibro	Primary cells (FACS sorted/magnetically purified)	Pooled cell/tissue RNA-seq	2	Illumina HiSeq 2000	paired-end	GSE52564	25186741	Zhang et al., 2014
oligodendrocyte_precursor	Neurectoderm	nonMSC	nonFibro	Primary cells (FACS sorted/magnetically purified)	Pooled cell/tissue RNA-seq	2	Illumina HiSeq 2000	paired-end	GSE52564	25186741	Zhang et al., 2014
oocyte	Embryonic	nonMSC	nonFibro	Primary cells (FACS sorted/magnetically purified)	Pooled cell/tissue RNA-seq	7	Illumina Genome Analyzer II	single-end	DRP000508, GSE33922, GSE44183	22242016, 22722858, 23892778	Kobayashi et al., 2012; Macfarlan et al., 2012; Huang et al., 2013
orthochromatic_erythroblast	Blood_mesoderm	nonMSC	nonFibro	Primary cells (FACS sorted/magnetically purified)	Pooled cell/tissue RNA-seq	3	Illumina HiSeq 2000, Illumina HiSeq 2000	single-end, single-end	GSE53983	24497530	An et al., 2014; Paralkar et al., 2014
pancreatic_alpha	Endoderm	nonMSC	nonFibro	Primary cells (FACS sorted/magnetically purified)	Pooled cell/tissue RNA-seq	2	Illumina HiSeq 2000	single-end	GSE54973	25051960	Benner et al., 2014
pancreatic_beta	Endoderm	nonMSC	nonFibro	Primary cells (FACS sorted/magnetically purified)	Pooled cell/tissue RNA-seq	2	Illumina HiSeq 2000	single-end	GSE54973	25051960	Benner et al., 2014
pgc_female	Embryonic	nonMSC	nonFibro	Primary cells (FACS sorted/magnetically purified)	Pooled cell/tissue RNA-seq	1	Illumina HiSeq 2000	paired-end	GSE60377	25228647	Liu et al., 2014
pgc_male	Embryonic	nonMSC	nonFibro	Primary cells (FACS sorted/magnetically purified)	Pooled cell/tissue RNA-seq	2	Illumina HiSeq 2000	paired-end	GSE60377	25228647	Liu et al., 2014
pineal_gland	Neurectoderm	nonMSC	nonFibro	Primary tissue	Pooled cell/tissue RNA-seq	2	Illumina Genome Analyzer IIx	single-end	SRP007294	Not available	Not available
placenta	Embryonic	nonMSC	nonFibro	Primary tissue	Pooled cell/tissue RNA-seq	5	Illumina HiSeq 2000, AB SOLiD System 3.0	single-end, single-end	GSE29278	22763441	Shen et al., 2012
polychromatic_erythroblast	Blood_mesoderm	nonMSC	nonFibro	Primary cells (FACS sorted/magnetically purified)	Pooled cell/tissue RNA-seq	3	Illumina HiSeq 2000, Illumina HiSeq 2000	single-end, single-end	GSE53983	24497530	An et al., 2014; Paralkar et al., 2014
preadipocytes_brown	Mesoderm	nonMSC	nonFibro	Normal (untransformed) cultured cells	Pooled cell/tissue RNA-seq	2	Illumina Genome Analyzer	single-end	GSE29898	23401553	Sun et al., 2013
prim_typeA_spermatogonia/typeA_spermatogonia/typeB_spermatogonia	Germ_cells	nonMSC	nonFibro	Primary cells (FACS sorted/magnetically purified)	Pooled cell/tissue RNA-seq	1	Illumina HiSeq 2000	single-end	GSE49622	24835570	Hammoud et al., 2014
proB	Blood_mesoderm	nonMSC	nonFibro	Primary cells (FACS sorted/magnetically purified)	Pooled cell/tissue RNA-seq	2	Illumina HiSeq 2000, Illumina HiSeq 2000, Illumina HiSeq 2000	single-end, single-end, single-end	GSE39756	22992523	Li et al., 2012
proB_fracB	Blood_mesoderm	nonMSC	nonFibro	Primary cells (FACS sorted/magnetically purified)	Pooled cell/tissue RNA-seq	2	Illumina HiSeq 2000	single-end	GSE38741	22709692	Baba et al., 2012
proB_fracCC	Blood_mesoderm	nonMSC	nonFibro	Primary cells (FACS sorted/magnetically purified)	Pooled cell/tissue RNA-seq	2	Illumina HiSeq 2000	single-end	GSE38741	22709692	Baba et al., 2012
proerythroblast	Blood_mesoderm	nonMSC	nonFibro	Primary cells (FACS sorted/magnetically purified)	Pooled cell/tissue RNA-seq	3	Illumina HiSeq 2000, Illumina HiSeq 2000	single-end, single-end	GSE53983	24497530	An et al., 2014; Paralkar et al., 2014
pronuclei	Embryonic	nonMSC	nonFibro	Primary cells (FACS sorted/magnetically purified)	Pooled cell/tissue RNA-seq	3	Illumina HiSeq 2000	paired-end	GSE44183	23892778	Huang et al., 2013
prostate_basal_cells	Endoderm	nonMSC	nonFibro	Primary tissue	Pooled cell/tissue RNA-seq	6	Illumina HiSeq 2000	single-end	GSE39509	23434823	Wang et al., 2013
prostate_luminal_cells	Endoderm	nonMSC	nonFibro	Primary tissue	Pooled cell/tissue RNA-seq	5	Illumina HiSeq 2000	single-end	GSE39509	23434823	Wang et al., 2013
retina	Neurectoderm	nonMSC	nonFibro	Primary tissue	Pooled cell/tissue RNA-seq	2	Illumina Genome Analyzer IIx	single-end	SRP007294	Not available	Not available
round_spermatids	Germ_cells	nonMSC	nonFibro	Primary cells (FACS sorted/magnetically purified)	Pooled cell/tissue RNA-seq	2	Illumina Genome Analyzer II	single-end	GSE35005	23759713	Gan et al., 2013
rsEpiSC	Embryonic	nonMSC	nonFibro	Normal (untransformed) cultured cells	Pooled cell/tissue RNA-seq	2	Illumina HiSeq 2500	paired-end	GSE60603	25945737	Wu et al., 2015
sdc_im_lm	Blood_mesoderm	nonMSC	nonFibro	Primary cells (FACS sorted/magnetically purified)	Pooled cell/tissue RNA-seq	2	Illumina HiSeq 2000	paired-end	GSE55385	25765318	Hutchins et al., 2015
sdc_im_lp	Blood_mesoderm	nonMSC	nonFibro	Primary cells (FACS sorted/magnetically purified)	Pooled cell/tissue RNA-seq	2	Illumina HiSeq 2000	paired-end	GSE55385	25765318	Hutchins et al., 2015
sdc_ip_lm	Blood_mesoderm	nonMSC	nonFibro	Primary cells (FACS sorted/magnetically purified)	Pooled cell/tissue RNA-seq	2	Illumina HiSeq 2000	paired-end	GSE55385	25765318	Hutchins et al., 2015
sdc_ip_lp	Blood_mesoderm	nonMSC	nonFibro	Primary cells (FACS sorted/magnetically purified)	Pooled cell/tissue RNA-seq	2	Illumina HiSeq 2000	paired-end	GSE55385	25765318	Hutchins et al., 2015
skeletal_muscle	Mesoderm	nonMSC	nonFibro	Primary tissue	Pooled cell/tissue RNA-seq	3	Illumina HiSeq 2000, AB SOLiD System 3.0, Illumina Genome Analyzer IIx	paired-end, paired-end, paired-end	GSE41637, GSE39524	23258891, ENCODE	Merkin et al., 2012; ENCODE
small_intestine_cells	Endoderm	nonMSC	nonFibro	Primary tissue	Pooled cell/tissue RNA-seq	2	Illumina HiSeq 1500	single-end	GSE71734	26411289	Atarashi et al., 2015
spermatids	Germ_cells	nonMSC	nonFibro	Primary cells (FACS sorted/magnetically purified)	Pooled cell/tissue RNA-seq	5	Illumina HiSeq 2000	single-end	GSE49622	24835570	Hammoud et al., 2014
spermatocytes	Germ_cells	nonMSC	nonFibro	Primary cells (FACS sorted/magnetically purified)	Pooled cell/tissue RNA-seq	5	Illumina HiSeq 2000	single-end	GSE49622	24835570	Hammoud et al., 2014
spinal_cord	Neurectoderm	nonMSC	nonFibro	Primary tissue	Pooled cell/tissue RNA-seq	4	Illumina Genome Analyzer II, Illumina HiSeq 2000	single-end, single-end	GSE42443	23332759	Yu et al., 2013
spleen	Blood_mesoderm	nonMSC	nonFibro	Primary tissue	Pooled cell/tissue RNA-seq	5	Illumina Genome Analyzer II, Illumina HiSeq 2000, Illumina HiSeq 2000	single-end, single-end, paired-end	GSE39524, GSE29278	ENCODE, 22763441	ENCODE; Shen et al., 2012
splenicB_cells	Blood_mesoderm	nonMSC	nonFibro	Primary cells (FACS sorted/magnetically purified)	Pooled cell/tissue RNA-seq	4	Illumina HiSeq 2000, Illumina HiSeq 1500	single-end, single-end	GSE43504, GSE60101	23352430, 25103404	Barlow et al., 2013; Lara-Astiaso et al., 2014
striated_muscle	Mesoderm	nonMSC	nonFibro	Primary tissue	Pooled cell/tissue RNA-seq	2	Illumina Genome Analyzer IIx	single-end	GSE37076	23374351	Solovei et al., 2013
striatum	Neurectoderm	nonMSC	nonFibro	Primary tissue	Pooled cell/tissue RNA-seq	2	Illumina Genome Analyzer IIx, Illumina Genome Analyzer IIx	single-end, single-end	GSE45278	23583100	Ramos et al., 2013
substantia_nigra	Neurectoderm	nonMSC	nonFibro	Primary tissue	Pooled cell/tissue RNA-seq	3	Illumina HiSeq 2000, Illumina HiSeq 2000, Illumina HiSeq 2000	single-end, single-end, single-end	GSE42912	23341612	Kadkhodaei et al., 2013
subventricularzone	Neurectoderm	nonMSC	nonFibro	Primary tissue	Pooled cell/tissue RNA-seq	4	Illumina Genome Analyzer IIx, Illumina Genome Analyzer IIx, Illumina Genome Analyzer IIx, Illumina Genome Analyzer IIx	single-end, single-end, paired-end, paired-end	GSE45278	23583100	Ramos et al., 2013
telencephalon	Neurectoderm	nonMSC	nonFibro	Primary tissue	Pooled cell/tissue RNA-seq	3	Illumina HiSeq 2000	single-end	GSE35616	23301088	van den Berghe et al., 2013
testicular	Germ_cells	nonMSC	nonFibro	Primary tissue	Pooled cell/tissue RNA-seq	4	Illumina HiSeq 2000	single-end	GSE40132	23177736	Zhang et al., 2013
TSC	Embryonic	nonMSC	nonFibro	Normal (untransformed) cultured cells	Pooled cell/tissue RNA-seq	2	Illumina Genome Analyzer IIx	single-end	GSE42207	23396136	Chuong et al., 2013
ventral_tagmental	Neurectoderm	nonMSC	nonFibro	Primary tissue	Pooled cell/tissue RNA-seq	3	Illumina HiSeq 2000, Illumina HiSeq 2000	single-end, single-end	GSE42912	23341612	Kadkhodaei et al., 2013
white_matter_glia	Neurectoderm	nonMSC	nonFibro	Primary cells (FACS sorted/magnetically purified)	Pooled cell/tissue RNA-seq	2	Illumina HiSeq 2000	single-end	GSE51735	24191055	Zhang et al., 2013
2C Embryo (early)	Embryonic	nonMSC	nonFibro	Primary cells (FACS sorted/magnetically purified)	Single cell RNA-seq	3	Illumina HiSeq 2000	single-end	GSE45719	24408435	Deng et al., 2014
2C Embryo (middle)	Embryonic	nonMSC	nonFibro	Primary cells (FACS sorted/magnetically purified)	Single cell RNA-seq	5	Illumina HiSeq 2000	single-end	GSE45719	24408435	Deng et al., 2014
2C Embryo (late)	Embryonic	nonMSC	nonFibro	Primary cells (FACS sorted/magnetically purified)	Single cell RNA-seq	6	Illumina HiSeq 2000	single-end	GSE45719	24408435	Deng et al., 2014
4C_embryo	Embryonic	nonMSC	nonFibro	Primary cells (FACS sorted/magnetically purified)	Pooled cell/tissue RNA-seq	3	Illumina HiSeq 2000	paired-end	GSE44183	23892778	Huang et al., 2013
4C Embryo (single-cell)	Embryonic	nonMSC	nonFibro	Primary cells (FACS sorted/magnetically purified)	Single cell RNA-seq	13	Illumina HiSeq 2000	single-end	GSE45719	24408435	Deng et al., 2014
8C Embryo (single-cell)	Embryonic	nonMSC	nonFibro	Primary cells (FACS sorted/magnetically purified)	Single cell RNA-seq	32	Illumina HiSeq 2000	single-end	GSE45719	24408435	Deng et al., 2014
8C_embryo	Embryonic	nonMSC	nonFibro	Primary cells (FACS sorted/magnetically purified)	Pooled cell/tissue RNA-seq	3	Illumina HiSeq 2000	paired-end	GSE44183	23892778	Huang et al., 2013
XEN	Embryonic	nonMSC	nonFibro	Normal (untransformed) cultured cells	Pooled cell/tissue RNA-seq	6	Illumina HiSeq 2500	single-end	GSE77550	26947975	Parenti et al., 2016
