# Supplementary material for: TNFAIP6 defines the MSC subpopulation with enhanced immune suppression activities
Source: Stem Cell Res Ther. 2022 Sep 24;13:479. doi: 10.1186/s13287-022-03176-5 (PMC9509641; doi:10.1186/s13287-022-03176-5)
Supplement: Supplementary file 2 — Additional file 2: Basic information of MSC samples. [file 13287_2022_3176_MOESM2_ESM.xlsx]

## Sheet: Sheet1
Supplementary Table 2. Basic information of MSC samples
Description	Germ layer	MSC origin label	MSC tissue	Cell type/tissue source	Pooled/Single-cell	Total number of replicates	Sequencing machine(s)	Paired-end/Single-end	GEO Accession	PMID	Reference(s)	SRAStudy
MSC_BM	Mesoderm	Ori1	Bone marrow	Primary cells (FACS sorted/magnetically purified)	Pooled cell/tissue RNA-seq	3	AB 5500xl Genetic Analyzer	single-end	GSM1574487	27557078	Lipopolysaccharide treatment induces genome-wide pre-mRNA splicing pattern changes in mouse bone marrow stromal stem cells., BMC Genomics, 2016 Aug 22;17 Suppl 7:509	SRP051614
MSC_bone	Mesoderm	Ori1	Bone marrow	Primary cells (FACS sorted/magnetically purified)	Pooled cell/tissue RNA-seq	9	Illumina HiSeq 2000	paired-end	GSE73175	27183606	Thymic Mesenchymal Cells Have a Distinct Transcriptomic Profile. J Immunol. 2016 Jun 1;196(11):4760-70.	SRP063829
MSC_skin	Mesoderm	Ori1	Skin	Primary cells (FACS sorted/magnetically purified)	Pooled cell/tissue RNA-seq	13	Illumina HiSeq 2000	paired-end	GSE73175	27183606	Thymic Mesenchymal Cells Have a Distinct Transcriptomic Profile. J Immunol. 2016 Jun 1;196(11):4760-70.	SRP063829
MSC_thymus	Mesoderm	Ori1	Thymus	Primary cells (FACS sorted/magnetically purified)	Pooled cell/tissue RNA-seq	8	Illumina HiSeq 2000	paired-end	GSE73175	27183606	Thymic Mesenchymal Cells Have a Distinct Transcriptomic Profile. J Immunol. 2016 Jun 1;196(11):4760-70.	SRP063829
MSC_BM_aNA	Mesoderm	Ori2	Bone marrow	Primary cells (FACS sorted/magnetically purified)	Pooled cell/tissue RNA-seq	2	ILLUMINA (HiSeq X Ten)	paired-end	GSM2843483/GSM2843484	29276151	BMAL1 Deficiency Contributes to Mandibular Dysplasia by Upregulating MMP3. Stem Cell Reports. 2018 Jan 9;10(1):180-195.	SRP124290
MSC_BM_JBC	Mesoderm	Ori3	Bone marrow	Primary cells (FACS sorted/magnetically purified)	Pooled cell/tissue RNA-seq	3	Illumina HiSeq 2000	single-end	GSM2104258/GSM2104259/GSM2104260	27402842	Epigenetic Plasticity Drives Adipogenic and Osteogenic Differentiation of Marrow-derived Mesenchymal Stem Cells.", J Biol Chem, 2016 Jul 11;291(34):17829-47	SRP072737
MSC_BM_NA	Mesoderm	Ori4	Bone marrow	Primary cells (FACS sorted/magnetically purified)	Pooled cell/tissue RNA-seq	3	Illumina HiSeq 2000	paired-end	GSM2359356/GSM2359360/GSM2359364	28371128	Intranuclear Actin Structure Modulates Mesenchymal Stem Cell Differentiation. Stem Cells. 2017 Jun;35(6):1624-1635.	SRP092007
MSC_BM_SCR	Mesoderm	Ori5	Bone marrow	Primary cells (FACS sorted/magnetically purified)	Pooled cell/tissue RNA-seq	2	Illumina HiSeq 2500	paired-end	GSM1968342/GSM1968343	27237378	Loss of Asxl1 Alters Self-Renewal and Cell Fate of Bone Marrow Stromal Cell, Leading to Bohring-Opitz-like Syndrome in Mice.", Stem Cell Reports, 2016 May 26;6(6):914-25	SRP067150
MSC_Dental	Mesoderm	Ori6	Dental cells	Expanded cells	Pooled cell/tissue RNA-seq	6	Illumina HiSeq 2000	single-end	GSM1588413/GSM1588414/ GSM1588415/ GSM1588416/GSM1588417/GSM1588418	26925321	Insight into the maintenance of odontogenic potential in mouse dental mesenchymal cells based on transcriptomic analysis.", PeerJ, 2016 Feb 22;4:e1684	SRP052718
MSC_EmDeD0	Mesoderm	Ori6	Embryonic cells	Expanded cells	Pooled cell/tissue RNA-seq	3	Illumina HiSeq 2000	paired-end	GSM2069938/GSM2069939/ GSM2069940	27050091	Remission for Loss of Odontogenic Potential in a New Micromilieu In Vitro.", PLoS One, 2016 Apr 6;11(4):e0152893	SRP070715
MSC_EmDeD05	Mesoderm	Ori6	Embryonic cells	Expanded cells	Pooled cell/tissue RNA-seq	2	Illumina HiSeq 2000	paired-end	GSM2069941/GSM2069942	27050091	Remission for Loss of Odontogenic Potential in a New Micromilieu In Vitro.", PLoS One, 2016 Apr 6;11(4):e0152893	SRP070715
MSC_EmDeD1	Mesoderm	Ori6	Embryonic cells	Expanded cells	Pooled cell/tissue RNA-seq	3	Illumina HiSeq 2000	paired-end	GSM2069943/GSM2069944/GSM2069945	27050091	Remission for Loss of Odontogenic Potential in a New Micromilieu In Vitro.", PLoS One, 2016 Apr 6;11(4):e0152893	SRP070715
MSC_EmDeD15	Mesoderm	Ori6	Embryonic cells	Expanded cells	Pooled cell/tissue RNA-seq	3	Illumina HiSeq 2000	paired-end	GSM2069946/GSM2069947/GSM2069948	27050091	Remission for Loss of Odontogenic Potential in a New Micromilieu In Vitro.", PLoS One, 2016 Apr 6;11(4):e0152893	SRP070715
MSC_EmDeD2	Mesoderm	Ori6	Embryonic cells	Expanded cells	Pooled cell/tissue RNA-seq	3	Illumina HiSeq 2000	paired-end	GSM2069949/GSM2069950/GSM2069951	27050091	Remission for Loss of Odontogenic Potential in a New Micromilieu In Vitro.", PLoS One, 2016 Apr 6;11(4):e0152893	SRP070715
MSC_NG_Pericyte	Mesoderm	Ori7	Pericyte	Primary cells (FACS sorted/magnetically purified)	Pooled cell/tissue RNA-seq	2	Illumina HiSeq 2000	paired-end	GSM1555110/GSM1555111	27425618	Mesenchymal Tumors Can Derive from Ng2/Cspg4-Expressing Pericytes with β-Catenin Modulating the Neoplastic Phenotype.Cell Rep. 2016 Jul 26;16(4):917-927.	SRP050308
