# Supplementary material for: TNFAIP6 defines the MSC subpopulation with enhanced immune suppression activities
Source: Stem Cell Res Ther. 2022 Sep 24;13:479. doi: 10.1186/s13287-022-03176-5 (PMC9509641; doi:10.1186/s13287-022-03176-5)
Supplement: Supplementary file 3 — Additional file 3: qPCR primer sequences. [file 13287_2022_3176_MOESM3_ESM.xlsx]

## Sheet: Sheet1
Supplementary Table 3. qPCR primer sequences
Gene	Forwad (5`->3`)	Reverse (5`->3`)
LPL	GCGTAGCAGGAAGTCTGACCAA	GCGTCATCAGGAGAAAGGCGA
PPARg	TCGCTGATGCACTGCCTATG	GAGAGGTCCACAGAGCTGATT
OSTERIX	ATGGCGTCCTCTCTGCTTG	TGAAAGGTCAGCGTATGGCTT
RUNX2	CCTGAACTCTGCACCAAGTCCT	TCATCTGGCTCAGATAGGAGGG
SOX9	CACACGTCAAGCGACCCATGAA	TCTTCTCGCTCTCGTTCAGCAG
BMP2	GGGACCCGCTGTCTTCTAGT	TCAACTCAAATTCGCTGAGGAC
TNFAIP6	GGATGCCTATTGCTACAACCCAC	CTTGAGCCGAATGTGCCAGTAG
GAPDH	AGGTCGGTGTGAACGGATTTG	TGTAGACCATGTAGTTGAGGTCA
