# Supplementary material for: TNFAIP6 defines the MSC subpopulation with enhanced immune suppression activities
Source: Stem Cell Res Ther. 2022 Sep 24;13:479. doi: 10.1186/s13287-022-03176-5 (PMC9509641; doi:10.1186/s13287-022-03176-5)
Supplement: Supplementary file 4 — Additional file 4: Up-regulated genes in MSC vs non-MSC (FC > 2). [file 13287_2022_3176_MOESM4_ESM.xlsx]

## Sheet: Table S2 up_regulation_FC_2
Supplementary Table 4. Up-regulated genes in MSC vs non-MSC (FC>2)
ensembl_id	baseMean	log2FoldChange	lfcSE	stat	pvalue	padj
ENSMUSG00000043518	161.254	2.00204	0.830228	2.41144	0.0158897	0.0368473
ENSMUSG00000026471	456.362	2.00418	0.450366	4.45012	8.58e-06	6.12e-05
ENSMUSG00000020282	1143.31	2.0042	0.485471	4.12836	3.65e-05	0.000213651
ENSMUSG00000017765	1877.85	2.00422	0.391637	5.11756	3.1e-07	3.41e-06
ENSMUSG00000021823	11594.9	2.00428	0.526205	3.80893	0.00013957	0.000675946
ENSMUSG00000053460	856.092	2.00453	0.323232	6.20153	5.59e-10	1.38e-08
ENSMUSG00000032719	72.6678	2.00583	0.457445	4.38485	1.16e-05	7.97e-05
ENSMUSG00000021732	526.058	2.00645	0.60884	3.29553	0.000982351	0.00355449
ENSMUSG00000074403	535.533	2.00812	0.953586	2.10586	0.0352162	0.0710544
ENSMUSG00000050377	103.571	2.00949	0.980938	2.04854	0.0405068	0.0796521
ENSMUSG00000028464	3888.34	2.01081	0.792025	2.53882	0.0111227	0.0274248
ENSMUSG00000003746	7194.17	2.01238	0.510941	3.93858	8.2e-05	0.00042969
ENSMUSG00000017817	736.294	2.01312	0.809725	2.48617	0.0129125	0.0310147
ENSMUSG00000001761	2332.22	2.01603	0.529847	3.80493	0.000141842	0.000685263
ENSMUSG00000039239	1098.78	2.01707	0.689386	2.9259	0.00343461	0.0102781
ENSMUSG00000090231	1994.04	2.02092	0.795676	2.53988	0.0110892	0.0273575
ENSMUSG00000044022	51.364	2.02149	0.771184	2.62129	0.00875986	0.0224288
ENSMUSG00000049539	1146.34	2.02582	0.984684	2.05733	0.0396543	0.0783376
ENSMUSG00000034810	861.359	2.02685	1.0158	1.99533	0.0460074	0.0883805
ENSMUSG00000033855	529.799	2.02855	0.504438	4.02142	5.78e-05	0.00031786
ENSMUSG00000028402	1862.17	2.02925	0.673778	3.01175	0.00259743	0.00811813
ENSMUSG00000021614	9862.42	2.03082	0.580112	3.50073	0.000463986	0.00187794
ENSMUSG00000030847	1972.26	2.03368	0.438771	4.63494	3.57e-06	2.88e-05
ENSMUSG00000026829	26.7737	2.03393	0.914884	2.22315	0.0262055	0.0557969
ENSMUSG00000031343	853.562	2.03551	0.628511	3.23861	0.00120112	0.00421408
ENSMUSG00000030623	199.77	2.03565	0.715457	2.84524	0.00443784	0.0127265
ENSMUSG00000026509	5198.41	2.04144	0.405199	5.03812	4.7e-07	4.93e-06
ENSMUSG00000037211	1007.59	2.04339	0.483177	4.22907	2.35e-05	0.000146616
ENSMUSG00000050382	268.742	2.04363	0.550745	3.71068	0.000206707	0.000946213
ENSMUSG00000035914	961.74	2.04526	0.645241	3.16976	0.00152566	0.00516084
ENSMUSG00000027318	218.388	2.04528	0.761856	2.68461	0.00726155	0.0191788
ENSMUSG00000030259	1326.83	2.04573	0.479174	4.26929	1.96e-05	0.000125296
ENSMUSG00000040711	2722.61	2.04972	0.562849	3.64168	0.000270861	0.0011923
ENSMUSG00000046152	314.6	2.05169	0.467241	4.39107	1.13e-05	7.77e-05
ENSMUSG00000024486	1061.17	2.05292	0.534828	3.83847	0.000123805	0.000611608
ENSMUSG00000039607	1271.1	2.05391	0.766758	2.67869	0.00739112	0.0194684
ENSMUSG00000046318	71.4499	2.05427	0.51525	3.98695	6.69e-05	0.000360317
ENSMUSG00000021453	1339.87	2.05467	0.435356	4.71951	2.36e-06	2e-05
ENSMUSG00000074916	410.537	2.05555	0.406914	5.05155	4.38e-07	4.65e-06
ENSMUSG00000032649	246.874	2.05596	0.747794	2.74937	0.00597095	0.0162954
ENSMUSG00000022591	343.913	2.06009	0.832397	2.47489	0.0133279	0.0318558
ENSMUSG00000054555	1338.04	2.06208	0.716719	2.87711	0.00401331	0.0117087
ENSMUSG00000039286	3411.55	2.06233	0.460681	4.4767	7.58e-06	5.48e-05
ENSMUSG00000032366	22629.4	2.06255	0.524672	3.93112	8.46e-05	0.000441668
ENSMUSG00000026836	764.121	2.06303	0.441521	4.67256	2.97e-06	2.45e-05
ENSMUSG00000054404	1897.69	2.06526	0.651701	3.16902	0.00152953	0.00517195
ENSMUSG00000042284	967.21	2.06719	0.612671	3.37406	0.000740685	0.00280387
ENSMUSG00000041801	1541.35	2.07107	0.542197	3.81978	0.000133573	0.000652047
ENSMUSG00000032733	818.54	2.07154	0.461398	4.4897	7.13e-06	5.21e-05
ENSMUSG00000081058	537.815	2.07309	0.748931	2.76806	0.00563904	0.0155358
ENSMUSG00000046532	1162.4	2.07362	0.546479	3.79451	0.000147937	0.000710342
ENSMUSG00000050222	91.2683	2.07483	0.78393	2.64671	0.00812795	0.0210871
ENSMUSG00000032431	1879.65	2.07589	0.38875	5.33993	9.3e-08	1.21e-06
ENSMUSG00000005973	4096.66	2.07614	0.504694	4.11367	3.89e-05	0.000225532
ENSMUSG00000032024	1377.07	2.07705	0.662179	3.13668	0.00170872	0.00568675
ENSMUSG00000024395	572.82	2.07898	0.816411	2.54648	0.0108815	0.0269383
ENSMUSG00000029280	6.45258	2.07963	0.782887	2.65637	0.00789878	0.0205918
ENSMUSG00000021130	1025.67	2.08598	0.986211	2.11515	0.0344172	0.069757
ENSMUSG00000028007	937.163	2.08852	0.5488	3.80561	0.000141457	0.000684206
ENSMUSG00000049001	401.099	2.08864	0.520169	4.01531	5.94e-05	0.000325182
ENSMUSG00000036904	300.299	2.08958	0.559819	3.7326	0.000189513	0.000878507
ENSMUSG00000090958	799.896	2.09112	0.705303	2.96485	0.00302834	0.00922876
ENSMUSG00000050069	666.019	2.09129	0.886997	2.35772	0.0183875	0.0415621
ENSMUSG00000051627	1202.99	2.09289	0.815529	2.56629	0.0102791	0.0257027
ENSMUSG00000025887	604.327	2.09637	0.714338	2.93471	0.00333864	0.0100388
ENSMUSG00000034457	894.61	2.09638	0.512485	4.09062	4.3e-05	0.000246227
ENSMUSG00000032289	533.637	2.09683	0.477691	4.38951	1.14e-05	7.82e-05
ENSMUSG00000036862	1673.75	2.10086	0.780799	2.69065	0.00713123	0.0189027
ENSMUSG00000032491	293.702	2.10417	0.475851	4.42191	9.78e-06	6.86e-05
ENSMUSG00000019467	1265.49	2.10511	0.58986	3.56883	0.000358584	0.0015109
ENSMUSG00000030095	3076.46	2.10899	0.24785	8.50913	1.75e-17	2.66e-15
ENSMUSG00000052688	654.658	2.114	0.75373	2.80472	0.00503601	0.0141372
ENSMUSG00000001020	3479.7	2.11654	0.755657	2.80093	0.00509554	0.0142633
ENSMUSG00000104476	173.659	2.11692	0.800942	2.64303	0.00821668	0.0212671
ENSMUSG00000025268	3141.08	2.11726	0.515371	4.10823	3.99e-05	0.000230194
ENSMUSG00000058914	504.615	2.11804	1.05347	2.01054	0.044374	0.0857798
ENSMUSG00000017737	1372.88	2.12202	0.83529	2.54046	0.0110707	0.0273221
ENSMUSG00000045934	500.803	2.12767	0.541611	3.92841	8.55e-05	0.000446407
ENSMUSG00000019767	39.4123	2.12823	0.601724	3.53689	0.000404866	0.00167593
ENSMUSG00000058126	1295.36	2.1303	0.684693	3.11131	0.00186257	0.00612537
ENSMUSG00000024074	2547.08	2.13124	0.502877	4.23808	2.25e-05	0.000141487
ENSMUSG00000066755	77.0355	2.13191	0.643822	3.31132	0.000928554	0.0033863
ENSMUSG00000055538	2531.79	2.13413	0.521997	4.08839	4.34e-05	0.000248077
ENSMUSG00000096984	16.8061	2.13646	0.901872	2.36891	0.0178404	0.0404858
ENSMUSG00000045930	238.127	2.13687	1.04364	2.04751	0.0406079	0.079827
ENSMUSG00000047910	108.123	2.13802	0.721211	2.96449	0.00303183	0.00923727
ENSMUSG00000027840	102.113	2.13861	0.51009	4.19261	2.76e-05	0.000167997
ENSMUSG00000070047	11912.5	2.14093	0.760281	2.81597	0.00486304	0.013732
ENSMUSG00000075029	106.538	2.14189	1.0885	1.96775	0.0490968	0.0932494
ENSMUSG00000038305	546.327	2.14286	0.714731	2.99813	0.00271641	0.00843008
ENSMUSG00000016487	3040.67	2.14325	0.393281	5.44967	5.05e-08	7.07e-07
ENSMUSG00000050910	829.178	2.14494	0.600083	3.57441	0.000351018	0.00148423
ENSMUSG00000079355	146.615	2.14631	0.622833	3.44605	0.000568841	0.00223746
ENSMUSG00000024066	3702.97	2.14671	0.752743	2.85186	0.00434648	0.0125076
ENSMUSG00000024076	259.253	2.14689	0.934961	2.29623	0.0216625	0.0476811
ENSMUSG00000012428	1613.72	2.15002	0.767036	2.80302	0.00506259	0.0142008
ENSMUSG00000091345	82.1779	2.15696	0.707348	3.04936	0.00229333	0.00730614
ENSMUSG00000042622	835.208	2.15825	0.544433	3.96421	7.36e-05	0.00039157
ENSMUSG00000038776	2338.69	2.16053	0.605906	3.56578	0.000362772	0.00152513
ENSMUSG00000027087	4964.24	2.16065	0.396847	5.44453	5.19e-08	7.23e-07
ENSMUSG00000024379	30.2481	2.16127	0.552399	3.91252	9.13e-05	0.000471063
ENSMUSG00000020312	590.982	2.16133	0.698312	3.09508	0.00196757	0.00640682
ENSMUSG00000095115	2712.32	2.16154	0.544895	3.96688	7.28e-05	0.000387601
ENSMUSG00000102781	21.2231	2.16276	0.955215	2.26416	0.0235644	0.0511388
ENSMUSG00000069265	566.581	2.16552	0.948192	2.28385	0.0223806	0.0489198
ENSMUSG00000042256	121.867	2.16883	0.903209	2.40125	0.0163393	0.0377011
ENSMUSG00000018217	2811.06	2.17188	0.809756	2.68214	0.00731523	0.0192993
ENSMUSG00000074170	402.951	2.1772	0.505762	4.30479	1.67e-05	0.000109079
ENSMUSG00000086399	26.3125	2.17983	0.649746	3.3549	0.000793949	0.00296677
ENSMUSG00000033955	3129.63	2.18382	0.41756	5.22996	1.7e-07	2.04e-06
ENSMUSG00000028583	1670.57	2.1921	0.648101	3.38235	0.000718696	0.00273121
ENSMUSG00000031328	49248.2	2.19218	0.4605	4.76043	1.93e-06	1.67e-05
ENSMUSG00000060044	224.444	2.19458	0.672523	3.2632	0.00110162	0.00391412
ENSMUSG00000043895	1055.97	2.1958	0.475735	4.61561	3.92e-06	3.12e-05
ENSMUSG00000036139	47.8238	2.19878	0.906039	2.42681	0.0152322	0.0355762
ENSMUSG00000024940	2589.92	2.20683	0.547906	4.02776	5.63e-05	0.000310962
ENSMUSG00000037411	3483.42	2.20712	0.920359	2.39811	0.0164801	0.0379648
ENSMUSG00000103668	5.79232	2.21169	0.680721	3.24904	0.00115796	0.00409117
ENSMUSG00000026072	1542.09	2.21399	0.609072	3.63501	0.000277966	0.00121907
ENSMUSG00000043099	527.979	2.21417	0.628957	3.52039	0.000430912	0.00176876
ENSMUSG00000036169	154.866	2.21912	1.10387	2.0103	0.0443992	0.0858036
ENSMUSG00000097971	41341	2.22038	0.497391	4.46404	8.04e-06	5.78e-05
ENSMUSG00000020620	509.03	2.22088	0.467946	4.74601	2.07e-06	1.78e-05
ENSMUSG00000050212	580.555	2.22352	0.457284	4.86244	1.16e-06	1.07e-05
ENSMUSG00000055235	125.49	2.22396	0.851721	2.61114	0.00902405	0.0230048
ENSMUSG00000037370	875.863	2.22524	0.483052	4.60663	4.09e-06	3.25e-05
ENSMUSG00000024912	317.76	2.22698	0.708888	3.14152	0.00168076	0.00560785
ENSMUSG00000026828	95.9542	2.22749	0.909772	2.4484	0.014349	0.0338548
ENSMUSG00000023092	4198.95	2.22837	0.653271	3.4111	0.000647013	0.00249415
ENSMUSG00000027803	2226.79	2.2316	0.620072	3.59893	0.000319525	0.00136906
ENSMUSG00000024659	12691.2	2.2337	0.612019	3.64971	0.000262533	0.00116263
ENSMUSG00000027276	1897.87	2.2337	0.609598	3.66422	0.000248089	0.00110684
ENSMUSG00000041308	1001.53	2.23404	0.36029	6.20067	5.62e-10	1.38e-08
ENSMUSG00000086416	5.87191	2.23535	0.947205	2.35994	0.0182778	0.0413425
ENSMUSG00000051048	325.845	2.23896	0.75232	2.97608	0.00291961	0.00893975
ENSMUSG00000089945	499.363	2.23934	0.689344	3.24851	0.00116011	0.00409656
ENSMUSG00000030770	3697.66	2.24115	0.832125	2.69329	0.00707512	0.0187842
ENSMUSG00000054204	10.1493	2.24163	1.04816	2.13864	0.0324649	0.0665102
ENSMUSG00000002233	2250.85	2.24471	0.541135	4.14814	3.35e-05	0.000198651
ENSMUSG00000068122	596.893	2.24485	1.03278	2.17359	0.0297359	0.0618074
ENSMUSG00000025255	1433.52	2.25085	0.725387	3.10297	0.00191591	0.00626875
ENSMUSG00000050288	1056.72	2.25106	0.847587	2.65585	0.00791099	0.0206175
ENSMUSG00000001473	3091.63	2.25456	0.510015	4.42058	9.84e-06	6.9e-05
ENSMUSG00000021091	962.235	2.25525	1.0651	2.11741	0.0342246	0.0694304
ENSMUSG00000023972	2699.59	2.25837	0.679326	3.32442	0.000886031	0.00325779
ENSMUSG00000032194	2264.31	2.2585	0.548832	4.11511	3.87e-05	0.00022427
ENSMUSG00000015305	3610.3	2.25943	0.524092	4.31113	1.62e-05	0.000106551
ENSMUSG00000037784	558.683	2.2601	0.516801	4.37325	1.22e-05	8.34e-05
ENSMUSG00000061731	2503.19	2.26017	0.344733	6.55631	5.52e-11	1.81e-09
ENSMUSG00000017969	523.813	2.26078	0.75727	2.98544	0.00283172	0.00873143
ENSMUSG00000006386	778.02	2.26115	0.77432	2.92018	0.00349829	0.0104426
ENSMUSG00000031561	2025.78	2.26234	0.739378	3.05979	0.00221494	0.00709411
ENSMUSG00000044345	1473.79	2.26293	0.391167	5.78506	7.25e-09	1.31e-07
ENSMUSG00000032744	221.924	2.26485	0.892474	2.53772	0.0111578	0.0274881
ENSMUSG00000068220	8706.15	2.26651	0.502985	4.50613	6.6e-06	4.89e-05
ENSMUSG00000022220	182.708	2.26734	0.778621	2.91199	0.00359129	0.010678
ENSMUSG00000037003	1377.38	2.27025	0.594432	3.8192	0.000133887	0.000652977
ENSMUSG00000064080	7847.57	2.2719	1.00102	2.26957	0.0232334	0.0505121
ENSMUSG00000029163	2262.64	2.27711	0.535783	4.25007	2.14e-05	0.000135154
ENSMUSG00000038418	8396.91	2.27792	0.536376	4.24687	2.17e-05	0.000136766
ENSMUSG00000000530	1134.25	2.27794	0.668608	3.40698	0.000656853	0.00252861
ENSMUSG00000042812	343.073	2.278	0.78816	2.89028	0.00384897	0.0113153
ENSMUSG00000001288	1543.95	2.27893	0.488649	4.66374	3.11e-06	2.54e-05
ENSMUSG00000010476	620.649	2.28052	0.974939	2.33914	0.0193282	0.0433137
ENSMUSG00000059901	371.91	2.28055	0.671079	3.39833	0.000677983	0.0026016
ENSMUSG00000026335	9252.16	2.28107	0.523175	4.36004	1.3e-05	8.78e-05
ENSMUSG00000048706	825.052	2.29002	0.820626	2.79057	0.0052615	0.0146532
ENSMUSG00000026628	4254.08	2.29062	0.696137	3.29047	0.0010002	0.00360916
ENSMUSG00000024420	955.227	2.2908	0.632369	3.62256	0.000291697	0.00126899
ENSMUSG00000021250	16747.1	2.29143	0.685785	3.34132	0.000833799	0.00309333
ENSMUSG00000069833	31024	2.29222	0.555104	4.12935	3.64e-05	0.000212975
ENSMUSG00000006958	167.8	2.29272	0.769727	2.97862	0.00289552	0.00887629
ENSMUSG00000021346	2.62112	2.29291	0.587285	3.90426	9.45e-05	0.000484417
ENSMUSG00000052920	373.124	2.29433	0.652008	3.51886	0.000433405	0.00177789
ENSMUSG00000087349	16.6279	2.29536	0.767485	2.99076	0.00278283	0.00859877
ENSMUSG00000021822	2440.38	2.30135	0.711089	3.23637	0.00121059	0.0042419
ENSMUSG00000020354	191.522	2.30222	0.60079	3.83199	0.000127109	0.000625589
ENSMUSG00000028370	575.368	2.30539	0.865963	2.66223	0.00776256	0.0203008
ENSMUSG00000072623	570.999	2.30667	0.416933	5.53247	3.16e-08	4.71e-07
ENSMUSG00000028173	5780.17	2.31203	0.400637	5.77089	7.89e-09	1.41e-07
ENSMUSG00000091900	112.281	2.31207	0.931384	2.48241	0.0130499	0.031299
ENSMUSG00000063954	1951.54	2.31693	0.665706	3.48041	0.000500656	0.00200452
ENSMUSG00000022817	3819.26	2.31862	0.51247	4.5244	6.06e-06	4.56e-05
ENSMUSG00000022887	310.097	2.32084	1.02521	2.26376	0.0235889	0.0511709
ENSMUSG00000014303	994.895	2.32753	0.495113	4.70099	2.59e-06	2.17e-05
ENSMUSG00000020674	3797.97	2.33021	0.862704	2.70105	0.00691202	0.0184365
ENSMUSG00000029641	182.828	2.33097	0.677643	3.43982	0.0005821	0.00228416
ENSMUSG00000024134	127.92	2.33263	1.01834	2.29063	0.0219846	0.0482341
ENSMUSG00000021589	1510.57	2.33268	0.527098	4.42551	9.62e-06	6.76e-05
ENSMUSG00000039234	2424.06	2.33313	0.439752	5.30554	1.12e-07	1.43e-06
ENSMUSG00000017057	1975.23	2.33585	0.62194	3.75575	0.000172823	0.000811521
ENSMUSG00000086043	15.3713	2.33997	0.996792	2.34751	0.0188996	0.0425048
ENSMUSG00000001864	979.21	2.34134	0.724523	3.23155	0.00123119	0.00430264
ENSMUSG00000001240	614.663	2.34674	0.808279	2.90338	0.00369158	0.0109225
ENSMUSG00000069273	739.109	2.34728	1.05164	2.232	0.0256147	0.0547818
ENSMUSG00000026686	37.9985	2.34893	0.922696	2.54573	0.0109051	0.0269815
ENSMUSG00000044646	208.375	2.34969	0.786315	2.98823	0.00280599	0.00866019
ENSMUSG00000061013	196.415	2.35016	0.48444	4.85129	1.23e-06	1.13e-05
ENSMUSG00000031963	362.37	2.35098	0.834515	2.81718	0.00484476	0.0136877
ENSMUSG00000063415	438.256	2.35147	0.858963	2.73757	0.00618957	0.0167999
ENSMUSG00000051920	1014.77	2.35679	1.03015	2.28782	0.0221483	0.0485263
ENSMUSG00000028214	1316.14	2.35687	0.653925	3.60419	0.000313129	0.00134581
ENSMUSG00000039007	1551.61	2.35959	0.538782	4.37949	1.19e-05	8.14e-05
ENSMUSG00000069267	827.801	2.36117	1.13592	2.07865	0.0376499	0.0750127
ENSMUSG00000050505	211.24	2.36265	0.989252	2.38832	0.0169254	0.0387788
ENSMUSG00000064168	159.299	2.36854	0.959726	2.46793	0.0135896	0.032367
ENSMUSG00000039706	448.881	2.36855	0.969103	2.44407	0.0145227	0.0341729
ENSMUSG00000054072	1362.2	2.37124	0.796969	2.97532	0.0029268	0.00895554
ENSMUSG00000048612	4455.52	2.37188	0.669847	3.54092	0.000398734	0.00165392
ENSMUSG00000044689	4.27607	2.37501	0.763512	3.11064	0.00186683	0.00613558
ENSMUSG00000039683	501.223	2.37506	0.610719	3.88895	0.000100678	0.00051065
ENSMUSG00000069310	625.721	2.37524	1.04161	2.28036	0.0225864	0.0493166
ENSMUSG00000032714	680.585	2.37843	0.618045	3.8483	0.000118939	0.000590227
ENSMUSG00000031523	2619.01	2.37857	0.599668	3.96648	7.29e-05	0.000388178
ENSMUSG00000069300	825.845	2.37994	0.877614	2.71183	0.00669133	0.0179531
ENSMUSG00000030772	2698.73	2.38108	0.823592	2.89109	0.00383904	0.0112934
ENSMUSG00000056870	831.536	2.38121	0.520626	4.57375	4.79e-06	3.73e-05
ENSMUSG00000027955	1290.8	2.38244	0.601368	3.96171	7.44e-05	0.000395299
ENSMUSG00000030222	191.541	2.38461	0.792646	3.00841	0.00262617	0.00818951
ENSMUSG00000070720	139.079	2.38483	0.893291	2.66972	0.00759154	0.0199263
ENSMUSG00000086644	64.3896	2.38663	1.13353	2.10548	0.0352499	0.0711171
ENSMUSG00000023022	5782.84	2.38932	0.479042	4.98771	6.11e-07	6.15e-06
ENSMUSG00000029307	31.6195	2.39	0.945201	2.52856	0.0114531	0.0280846
ENSMUSG00000031799	14748.4	2.39198	0.421684	5.67246	1.41e-08	2.33e-07
ENSMUSG00000094338	469.44	2.39204	0.888595	2.69194	0.00710383	0.0188433
ENSMUSG00000029201	3931.37	2.39272	0.379496	6.30499	2.88e-10	7.6e-09
ENSMUSG00000028128	1413.16	2.39692	0.772452	3.103	0.00191568	0.00626875
ENSMUSG00000001510	140.228	2.39783	0.971642	2.46781	0.0135943	0.0323753
ENSMUSG00000067586	1282.12	2.39824	0.647391	3.70446	0.00021184	0.000966354
ENSMUSG00000019326	628.054	2.39899	0.87832	2.73134	0.00630772	0.0170767
ENSMUSG00000018672	811.062	2.40172	0.639776	3.754	0.000174031	0.000816469
ENSMUSG00000097816	30.9882	2.40264	0.685391	3.50551	0.00045574	0.00185024
ENSMUSG00000030782	950.089	2.40354	0.672364	3.57476	0.000350545	0.00148295
ENSMUSG00000020614	531.226	2.40929	0.692217	3.48054	0.000500403	0.00200381
ENSMUSG00000055301	94.5256	2.41049	1.11813	2.15581	0.0310982	0.0641386
ENSMUSG00000043822	454.868	2.41425	0.62201	3.88137	0.000103871	0.000524726
ENSMUSG00000070323	103.268	2.41555	1.02727	2.35143	0.0187016	0.0421348
ENSMUSG00000017493	8069.09	2.41624	0.476449	5.07134	3.95e-07	4.23e-06
ENSMUSG00000103061	7.83977	2.41675	0.741596	3.25885	0.00111863	0.00396814
ENSMUSG00000086969	2.33867	2.42285	0.864904	2.80129	0.00508982	0.0142488
ENSMUSG00000103057	4691.19	2.42432	1.20405	2.01347	0.0440655	0.0853398
ENSMUSG00000085604	19.6813	2.42487	0.891238	2.72078	0.00651272	0.017547
ENSMUSG00000033268	95.6805	2.42688	0.788791	3.07671	0.00209299	0.00675847
ENSMUSG00000069301	774.851	2.42924	0.950558	2.5556	0.0106005	0.0263516
ENSMUSG00000047759	43.6714	2.43119	0.753703	3.22566	0.00125683	0.00437889
ENSMUSG00000068699	2464.28	2.43262	0.755499	3.21989	0.00128242	0.00445276
ENSMUSG00000007682	615.688	2.4354	0.727156	3.34921	0.000810431	0.00301767
ENSMUSG00000053117	24.0696	2.43688	0.703855	3.46219	0.000535789	0.00212424
ENSMUSG00000059430	1808.25	2.43733	0.956004	2.5495	0.0107878	0.0267365
ENSMUSG00000038112	737.987	2.44538	1.02784	2.37914	0.017353	0.0395795
ENSMUSG00000029231	6325.33	2.44753	0.999219	2.44944	0.0143077	0.0337746
ENSMUSG00000086712	80.6876	2.4494	0.606992	4.03531	5.45e-05	0.00030284
ENSMUSG00000032271	242.777	2.45013	1.09553	2.23649	0.02532	0.0542621
ENSMUSG00000045555	17.862	2.45051	0.514057	4.76701	1.87e-06	1.62e-05
ENSMUSG00000048285	2601	2.45422	0.431444	5.68838	1.28e-08	2.15e-07
ENSMUSG00000043556	70.4902	2.45469	0.855061	2.87078	0.00409458	0.011903
ENSMUSG00000025809	32771.6	2.45697	0.403607	6.08753	1.15e-09	2.56e-08
ENSMUSG00000070594	73.3411	2.45917	0.995118	2.47123	0.0134648	0.032119
ENSMUSG00000075254	3988.4	2.46549	0.400258	6.15974	7.29e-10	1.73e-08
ENSMUSG00000028108	2662.3	2.46644	0.589275	4.18555	2.84e-05	0.000172669
ENSMUSG00000031274	1486.71	2.46741	0.680628	3.62519	0.000288749	0.00125837
ENSMUSG00000006205	3596.02	2.46887	0.734986	3.35906	0.000782068	0.00293192
ENSMUSG00000058385	1021.54	2.46966	0.812316	3.04027	0.00236368	0.00749317
ENSMUSG00000008136	1277.11	2.46979	0.624573	3.95436	7.67e-05	0.000405926
ENSMUSG00000097618	9.52609	2.47383	1.21678	2.0331	0.0420424	0.082127
ENSMUSG00000020176	9481.86	2.47571	0.678737	3.64752	0.000264786	0.00117029
ENSMUSG00000103593	203.683	2.47591	0.735605	3.36582	0.000763163	0.00287453
ENSMUSG00000018906	1462.38	2.47914	0.494613	5.01229	5.38e-07	5.52e-06
ENSMUSG00000041797	909.311	2.48031	0.748174	3.31515	0.000915942	0.00334883
ENSMUSG00000038156	1954.67	2.48189	0.649071	3.82376	0.000131434	0.000642799
ENSMUSG00000073565	232.953	2.48252	0.953384	2.6039	0.00921694	0.0234376
ENSMUSG00000026051	95.0586	2.48521	0.944936	2.63003	0.00853782	0.0219476
ENSMUSG00000049288	1217.15	2.48547	0.527326	4.71334	2.44e-06	2.05e-05
ENSMUSG00000059022	145.784	2.48748	0.662677	3.75369	0.000174253	0.000817362
ENSMUSG00000039787	939.823	2.48801	0.440275	5.65104	1.59e-08	2.6e-07
ENSMUSG00000041324	787.478	2.48821	0.934814	2.66172	0.0077742	0.0203261
ENSMUSG00000085049	4.91579	2.48926	1.01365	2.45575	0.014059	0.0332867
ENSMUSG00000102893	11.7145	2.49123	1.17936	2.11236	0.0346554	0.0701429
ENSMUSG00000091405	317.997	2.49279	0.725892	3.4341	0.000594526	0.00232198
ENSMUSG00000036560	278.88	2.49295	0.937424	2.65937	0.00782876	0.0204314
ENSMUSG00000064220	1362.67	2.4933	0.739285	3.37258	0.000744683	0.00281658
ENSMUSG00000031538	2444.37	2.49363	0.874316	2.85209	0.00434325	0.0125024
ENSMUSG00000069268	529.773	2.49379	1.02177	2.44066	0.0146605	0.0344512
ENSMUSG00000000093	354.187	2.49567	0.697915	3.57589	0.000349032	0.00147702
ENSMUSG00000022483	613.306	2.49714	0.986232	2.532	0.0113413	0.027857
ENSMUSG00000031875	1284.19	2.49898	0.500633	4.99163	5.99e-07	6.05e-06
ENSMUSG00000090698	234.485	2.50243	0.674773	3.70855	0.000208447	0.00095269
ENSMUSG00000023886	2042.23	2.50659	0.808038	3.10207	0.00192169	0.00628535
ENSMUSG00000057969	509.276	2.50888	0.800825	3.13287	0.00173105	0.0057502
ENSMUSG00000073234	46.1517	2.51195	0.641855	3.91358	9.09e-05	0.00046936
ENSMUSG00000067276	1112.45	2.51645	0.777759	3.23551	0.00121425	0.00425416
ENSMUSG00000020122	2300.51	2.51722	0.585092	4.30227	1.69e-05	0.000110191
ENSMUSG00000038668	1516.02	2.51964	0.601703	4.18752	2.82e-05	0.000171258
ENSMUSG00000036995	344.385	2.52589	0.662073	3.81513	0.000136114	0.000662613
ENSMUSG00000022548	3155.45	2.52654	0.916839	2.75571	0.00585646	0.0160353
ENSMUSG00000027966	4418.66	2.52696	0.69189	3.65225	0.00025995	0.00115293
ENSMUSG00000078190	965.118	2.52927	0.729215	3.46849	0.00052339	0.00208039
ENSMUSG00000018593	35601.4	2.53452	0.707259	3.58358	0.000338921	0.00143977
ENSMUSG00000037225	31.2748	2.53814	0.789087	3.21656	0.00129739	0.00449943
ENSMUSG00000022912	1964.36	2.53987	0.487229	5.21289	1.86e-07	2.2e-06
ENSMUSG00000074766	214.241	2.54099	0.658047	3.86142	0.000112732	0.0005643
ENSMUSG00000069308	467.807	2.54403	0.733703	3.46739	0.000525547	0.00208834
ENSMUSG00000026589	431.559	2.54515	0.591039	4.30623	1.66e-05	0.000108558
ENSMUSG00000085183	38.8404	2.54714	1.0129	2.51469	0.0119138	0.0289961
ENSMUSG00000003032	4790.29	2.54823	0.581719	4.38053	1.18e-05	8.11e-05
ENSMUSG00000003420	1635.46	2.55082	0.577467	4.41725	1e-05	7e-05
ENSMUSG00000024593	395.565	2.55208	0.817711	3.12101	0.00180233	0.00595847
ENSMUSG00000010529	35.1454	2.55218	1.19787	2.1306	0.0331218	0.0675675
ENSMUSG00000002900	7177.36	2.55805	0.670158	3.81708	0.000135039	0.000657868
ENSMUSG00000050295	641.065	2.55872	0.823946	3.10544	0.00189995	0.00622348
ENSMUSG00000101355	621.577	2.56738	0.931713	2.75555	0.00585939	0.016039
ENSMUSG00000084946	116.09	2.56979	0.757699	3.39157	0.000694935	0.00265621
ENSMUSG00000032440	5100.14	2.57093	0.510687	5.03426	4.8e-07	5.01e-06
ENSMUSG00000043943	1061.76	2.57281	0.49962	5.14952	2.61e-07	2.95e-06
ENSMUSG00000026249	7773.07	2.57583	0.566371	4.54796	5.42e-06	4.14e-05
ENSMUSG00000042115	417.834	2.57684	0.990286	2.60212	0.00926501	0.0235349
ENSMUSG00000036867	386.498	2.592	0.666731	3.88762	0.000101231	0.000513155
ENSMUSG00000027230	1351.38	2.59697	0.63614	4.08239	4.46e-05	0.00025364
ENSMUSG00000048096	257.944	2.59815	0.790494	3.28674	0.00101355	0.00365034
ENSMUSG00000052911	2821.23	2.59903	0.56494	4.60054	4.21e-06	3.33e-05
ENSMUSG00000091243	920.292	2.60051	0.812651	3.20003	0.00137413	0.00473261
ENSMUSG00000024713	605.345	2.60605	0.803673	3.24267	0.00118415	0.0041661
ENSMUSG00000034161	100.809	2.61807	0.755743	3.46423	0.000531747	0.00211011
ENSMUSG00000007805	135.471	2.61814	1.19108	2.19812	0.0279404	0.0587416
ENSMUSG00000097998	4.931	2.6206	1.32726	1.97444	0.0483322	0.0920245
ENSMUSG00000031502	16301	2.62336	0.760928	3.44758	0.000565637	0.00222618
ENSMUSG00000026193	47978.8	2.6244	0.664712	3.94817	7.88e-05	0.000414655
ENSMUSG00000035274	602.348	2.62603	0.64083	4.09786	4.17e-05	0.000239335
ENSMUSG00000028883	1174.74	2.63115	0.45244	5.81548	6.05e-09	1.11e-07
ENSMUSG00000073418	1622.96	2.6318	0.745187	3.53173	0.00041285	0.00170444
ENSMUSG00000041482	381.973	2.63398	0.846673	3.11098	0.00186465	0.00612992
ENSMUSG00000074210	19.6151	2.63921	1.32994	1.98446	0.0472044	0.0902677
ENSMUSG00000020105	743.465	2.64174	0.604555	4.36972	1.24e-05	8.45e-05
ENSMUSG00000060981	1409.17	2.64352	0.827112	3.19609	0.00139305	0.00478714
ENSMUSG00000032419	236.919	2.6444	0.611096	4.32732	1.51e-05	9.99e-05
ENSMUSG00000095101	12.5198	2.64459	0.848502	3.11678	0.00182839	0.00603253
ENSMUSG00000016494	10700	2.64543	0.673806	3.9261	8.63e-05	0.000449743
ENSMUSG00000038591	116.467	2.65536	1.28278	2.07	0.0384524	0.0763216
ENSMUSG00000020218	89.3493	2.65695	0.857548	3.09832	0.00194623	0.00634672
ENSMUSG00000078302	40.6694	2.66067	0.835478	3.18461	0.00144951	0.00494381
ENSMUSG00000021876	2955.52	2.66603	0.658047	4.05142	5.09e-05	0.000285178
ENSMUSG00000053441	87.9152	2.66728	1.09016	2.44668	0.0144178	0.0339685
ENSMUSG00000064288	555.474	2.67501	0.924543	2.89333	0.00381178	0.011226
ENSMUSG00000026478	11579.3	2.67821	0.539298	4.9661	6.83e-07	6.78e-06
ENSMUSG00000017466	9020.28	2.67994	0.504906	5.30781	1.11e-07	1.41e-06
ENSMUSG00000028517	4402.96	2.68072	0.607509	4.41265	1.02e-05	7.13e-05
ENSMUSG00000034462	2265.21	2.68287	0.420826	6.37525	1.83e-10	5.13e-09
ENSMUSG00000031503	8283.75	2.69208	0.675967	3.98256	6.82e-05	0.000366215
ENSMUSG00000074928	15.6149	2.69544	0.453033	5.94977	2.69e-09	5.4e-08
ENSMUSG00000020186	1829.02	2.69606	0.495473	5.44139	5.29e-08	7.35e-07
ENSMUSG00000067818	2405.5	2.69685	0.70003	3.85248	0.000116927	0.000581112
ENSMUSG00000085714	31.4367	2.70554	0.709445	3.8136	0.000136958	0.000665864
ENSMUSG00000016382	4660.94	2.7057	0.522762	5.17578	2.27e-07	2.62e-06
ENSMUSG00000089812	8.40509	2.70623	1.29651	2.08731	0.0368597	0.0736758
ENSMUSG00000095224	3.05988	2.70936	1.22257	2.21612	0.0266835	0.0566044
ENSMUSG00000015134	756.291	2.71332	0.609744	4.44993	8.59e-06	6.12e-05
ENSMUSG00000053626	547.861	2.71542	0.585679	4.63636	3.55e-06	2.86e-05
ENSMUSG00000096010	1152.72	2.71953	0.587402	4.62976	3.66e-06	2.94e-05
ENSMUSG00000027978	257.75	2.72178	0.692067	3.93283	8.4e-05	0.000438793
ENSMUSG00000103662	10.7738	2.7226	0.87961	3.09524	0.00196655	0.00640428
ENSMUSG00000032531	3650.02	2.72263	0.635308	4.28552	1.82e-05	0.00011738
ENSMUSG00000004631	1075.15	2.72591	0.560559	4.86284	1.16e-06	1.07e-05
ENSMUSG00000029287	2186.71	2.72631	0.543238	5.01863	5.2e-07	5.36e-06
ENSMUSG00000027864	3891.12	2.73076	0.567402	4.81274	1.49e-06	1.33e-05
ENSMUSG00000034487	929.485	2.73203	0.330741	8.26033	1.45e-16	1.88e-14
ENSMUSG00000005124	1029.54	2.73224	0.871772	3.13412	0.00172371	0.00572796
ENSMUSG00000020427	1928.93	2.73874	0.905473	3.02465	0.00248924	0.00782259
ENSMUSG00000040254	923.364	2.74072	0.51549	5.31672	1.06e-07	1.35e-06
ENSMUSG00000052353	1233.61	2.74585	0.824433	3.33059	0.000866609	0.0031944
ENSMUSG00000030255	911.099	2.74977	0.681857	4.03276	5.51e-05	0.000305503
ENSMUSG00000070942	572.238	2.75022	0.610934	4.50167	6.74e-06	4.98e-05
ENSMUSG00000033453	417.799	2.75609	0.780176	3.53265	0.00041142	0.0016996
ENSMUSG00000035305	213.998	2.75719	0.731678	3.76831	0.000164355	0.000777012
ENSMUSG00000061482	1435.39	2.76127	0.849774	3.24941	0.00115644	0.0040869
ENSMUSG00000033207	205.079	2.76368	0.752187	3.6742	0.000238599	0.00106956
ENSMUSG00000030249	860.218	2.76625	0.682595	4.05255	5.07e-05	0.000283923
ENSMUSG00000043903	129.138	2.77275	0.804771	3.4454	0.000570224	0.0022419
ENSMUSG00000062727	1025.73	2.78251	0.910612	3.05565	0.0022457	0.00717695
ENSMUSG00000049872	131.459	2.78545	0.874571	3.18493	0.00144788	0.0049389
ENSMUSG00000014599	3743.85	2.79061	0.587299	4.75161	2.02e-06	1.74e-05
ENSMUSG00000033149	2567.39	2.79248	0.73812	3.78323	0.000154803	0.000738472
ENSMUSG00000029377	151.832	2.79308	1.02452	2.72624	0.00640602	0.0173073
ENSMUSG00000095385	4.64146	2.79332	1.32929	2.10136	0.0356092	0.0717103
ENSMUSG00000060678	1309.47	2.7991	0.854223	3.27678	0.00104998	0.00375798
ENSMUSG00000060572	852.114	2.80387	0.8174	3.43023	0.000603077	0.0023504
ENSMUSG00000101972	478.537	2.80594	0.777696	3.60803	0.000308537	0.00132845
ENSMUSG00000021765	839.639	2.80914	0.829883	3.38498	0.000711822	0.00271095
ENSMUSG00000026475	803.282	2.81156	0.697894	4.02864	5.61e-05	0.000309997
ENSMUSG00000026748	4399.73	2.8125	0.513396	5.47823	4.3e-08	6.17e-07
ENSMUSG00000029767	16387.9	2.81282	0.325814	8.63318	5.97e-18	9.66e-16
ENSMUSG00000019278	1163.42	2.81564	1.38702	2.02999	0.0423579	0.0826148
ENSMUSG00000069309	182.711	2.81976	0.765213	3.68494	0.00022876	0.001033
ENSMUSG00000039497	1772.02	2.82279	0.452155	6.24297	4.29e-10	1.09e-08
ENSMUSG00000099583	878.982	2.82908	0.853285	3.31551	0.00091475	0.00334614
ENSMUSG00000001131	1946.75	2.83436	0.7671	3.69491	0.000219965	0.000997554
ENSMUSG00000006931	1026.18	2.83663	0.657498	4.31427	1.6e-05	0.000105308
ENSMUSG00000029761	8909.47	2.83775	0.770929	3.68095	0.000232368	0.00104643
ENSMUSG00000030247	255.546	2.83998	0.939413	3.02315	0.00250162	0.00785778
ENSMUSG00000000693	1258.9	2.84357	0.618429	4.59805	4.26e-06	3.37e-05
ENSMUSG00000042379	122.063	2.84365	0.709043	4.01054	6.06e-05	0.000330722
ENSMUSG00000032006	701.761	2.84754	0.754235	3.7754	0.000159753	0.000757971
ENSMUSG00000029321	116.175	2.85109	1.15955	2.4588	0.0139402	0.0330528
ENSMUSG00000038702	827.461	2.85161	0.320018	8.91078	5.07e-19	9.55e-17
ENSMUSG00000024440	125.283	2.85302	0.930235	3.06699	0.00216225	0.00694896
ENSMUSG00000051236	1679.95	2.85346	0.600964	4.74814	2.05e-06	1.76e-05
ENSMUSG00000026535	356.706	2.85488	0.784238	3.64032	0.000272297	0.00119783
ENSMUSG00000060487	168.998	2.85515	0.716293	3.98601	6.72e-05	0.000361591
ENSMUSG00000038119	2069.64	2.85554	0.535365	5.33383	9.62e-08	1.25e-06
ENSMUSG00000036131	12.75	2.86522	0.760621	3.76694	0.000165258	0.000780163
ENSMUSG00000040133	478.328	2.86733	0.890897	3.21848	0.00128874	0.00447118
ENSMUSG00000046167	52.7525	2.86771	0.956743	2.99736	0.00272327	0.00844638
ENSMUSG00000009281	772.491	2.86784	1.11745	2.56642	0.0102755	0.025696
ENSMUSG00000067455	1069.34	2.86901	1.10446	2.59766	0.00938627	0.0238063
ENSMUSG00000026697	81.9678	2.87123	1.11676	2.57103	0.0101396	0.0254309
ENSMUSG00000100980	9.14983	2.87214	1.22117	2.35197	0.0186745	0.0420954
ENSMUSG00000028641	1431.38	2.87774	0.445399	6.46104	1.04e-10	3.11e-09
ENSMUSG00000057967	48.7681	2.88411	0.798708	3.61097	0.000305057	0.00131642
ENSMUSG00000085584	44.2801	2.88446	0.627486	4.59686	4.29e-06	3.38e-05
ENSMUSG00000031558	2158.54	2.8912	0.698795	4.13741	3.51e-05	0.000206731
ENSMUSG00000022146	1112.23	2.89186	0.812644	3.55859	0.000372858	0.0015633
ENSMUSG00000026676	501.174	2.89776	0.866485	3.34427	0.000824999	0.00306413
ENSMUSG00000015850	617.628	2.89862	0.498518	5.81447	6.08e-09	1.11e-07
ENSMUSG00000027868	659.972	2.90004	0.90961	3.18822	0.00143151	0.00489508
ENSMUSG00000032014	1283.25	2.90028	0.570526	5.08351	3.71e-07	4.01e-06
ENSMUSG00000027335	66.5236	2.90124	1.41966	2.04362	0.0409914	0.0804612
ENSMUSG00000026365	3490.23	2.90235	0.674846	4.30076	1.7e-05	0.000110802
ENSMUSG00000029781	7002.26	2.90354	0.600703	4.83357	1.34e-06	1.22e-05
ENSMUSG00000075031	839.164	2.9065	1.05191	2.76307	0.00572599	0.0157408
ENSMUSG00000001497	253.214	2.90688	0.907557	3.20298	0.00136015	0.00469058
ENSMUSG00000019975	1138.16	2.91235	0.321733	9.05206	1.4e-19	2.89e-17
ENSMUSG00000032374	2079.01	2.9135	0.499814	5.82916	5.57e-09	1.03e-07
ENSMUSG00000069270	300.253	2.91492	0.981875	2.96873	0.00299036	0.00912567
ENSMUSG00000028763	8092.19	2.91886	0.769923	3.79111	0.000149975	0.000718557
ENSMUSG00000054675	785.281	2.91994	0.732759	3.98486	6.75e-05	0.000363136
ENSMUSG00000019768	555.163	2.9388	0.541541	5.42674	5.74e-08	7.87e-07
ENSMUSG00000022098	2991.08	2.94011	0.603775	4.86954	1.12e-06	1.04e-05
ENSMUSG00000021903	245.601	2.94134	0.897212	3.2783	0.00104433	0.00374078
ENSMUSG00000041734	2191.79	2.94259	0.842629	3.49215	0.000479141	0.0019298
ENSMUSG00000052957	1784.21	2.94967	0.989666	2.98047	0.00287806	0.00883714
ENSMUSG00000035385	1603.79	2.95148	0.949016	3.11004	0.00187059	0.00614466
ENSMUSG00000044548	850.006	2.95151	0.537115	5.49512	3.9e-08	5.67e-07
ENSMUSG00000024909	1548.53	2.95476	0.596201	4.95598	7.2e-07	7.1e-06
ENSMUSG00000069920	476.478	2.9604	0.423342	6.99294	2.69e-12	1.27e-10
ENSMUSG00000074364	2903.35	2.96042	0.670906	4.41258	1.02e-05	7.13e-05
ENSMUSG00000028063	7346.87	2.96234	0.465826	6.35934	2.03e-10	5.62e-09
ENSMUSG00000006369	2006.58	2.96327	0.695662	4.25964	2.05e-05	0.000130054
ENSMUSG00000047793	1211.71	2.9737	0.591395	5.02828	4.95e-07	5.14e-06
ENSMUSG00000056427	1630.53	2.97499	0.863636	3.44473	0.000571633	0.0022471
ENSMUSG00000042436	1102.12	2.97553	1.01016	2.94562	0.00322313	0.00974584
ENSMUSG00000025355	769.937	2.97839	0.596647	4.99188	5.98e-07	6.05e-06
ENSMUSG00000003545	5975.37	2.98044	0.783758	3.80275	0.000143096	0.000689983
ENSMUSG00000039646	1270.04	2.98328	0.396393	7.52606	5.23e-14	3.79e-12
ENSMUSG00000021994	991.585	2.99195	0.848535	3.52602	0.000421854	0.00173617
ENSMUSG00000002020	1689.01	2.99451	0.78423	3.81841	0.000134314	0.000654697
ENSMUSG00000013584	803.83	3.00143	0.718237	4.17888	2.93e-05	0.000176754
ENSMUSG00000020902	1518.34	3.00821	0.64084	4.69417	2.68e-06	2.24e-05
ENSMUSG00000029122	597.868	3.01102	0.651978	4.61828	3.87e-06	3.09e-05
ENSMUSG00000036256	5102.01	3.01792	0.74671	4.04162	5.31e-05	0.000296044
ENSMUSG00000054196	402.746	3.02061	0.970212	3.11335	0.00184978	0.0060932
ENSMUSG00000086058	10.2805	3.02226	0.865235	3.493	0.000477629	0.00192489
ENSMUSG00000086843	13.8158	3.03171	0.668227	4.53694	5.71e-06	4.33e-05
ENSMUSG00000040249	25082.1	3.03235	0.576296	5.26179	1.43e-07	1.75e-06
ENSMUSG00000019929	13155.8	3.03611	0.955011	3.17914	0.00147712	0.00501918
ENSMUSG00000024371	487.351	3.03951	0.535493	5.67611	1.38e-08	2.29e-07
ENSMUSG00000046618	606.712	3.04176	0.743858	4.08917	4.33e-05	0.000247513
ENSMUSG00000061615	547.362	3.04208	1.11164	2.73657	0.0062083	0.0168473
ENSMUSG00000000957	4168.59	3.04292	0.606071	5.02074	5.15e-07	5.32e-06
ENSMUSG00000073599	260.466	3.0458	0.754828	4.0351	5.46e-05	0.000302983
ENSMUSG00000050248	492.037	3.04752	0.7039	4.32947	1.49e-05	9.92e-05
ENSMUSG00000096956	404.427	3.04927	0.708161	4.3059	1.66e-05	0.000108694
ENSMUSG00000047414	2067.69	3.05119	0.591734	5.15636	2.52e-07	2.85e-06
ENSMUSG00000040690	1767.23	3.05345	0.800799	3.81301	0.000137284	0.000667201
ENSMUSG00000040569	226.559	3.05696	0.635339	4.81155	1.5e-06	1.34e-05
ENSMUSG00000002602	5383.44	3.05797	0.501439	6.09839	1.07e-09	2.42e-08
ENSMUSG00000079018	1824.26	3.06581	0.673787	4.55012	5.36e-06	4.11e-05
ENSMUSG00000054580	164.785	3.06618	0.574899	5.33342	9.64e-08	1.25e-06
ENSMUSG00000027460	78.9763	3.06649	0.782491	3.91888	8.9e-05	0.000460885
ENSMUSG00000031298	269.093	3.07094	0.513098	5.98509	2.16e-09	4.47e-08
ENSMUSG00000044674	1373.24	3.07139	0.679704	4.51871	6.22e-06	4.66e-05
ENSMUSG00000042804	809.49	3.07305	0.611296	5.0271	4.98e-07	5.16e-06
ENSMUSG00000031250	150.759	3.07664	1.49663	2.05571	0.0398107	0.078576
ENSMUSG00000058773	956.69	3.09516	0.841437	3.67842	0.000234684	0.00105416
ENSMUSG00000073530	397.686	3.09673	0.632725	4.89427	9.87e-07	9.34e-06
ENSMUSG00000017144	2326.2	3.09755	0.550282	5.62903	1.81e-08	2.91e-07
ENSMUSG00000069266	546.942	3.09935	1.03947	2.98165	0.00286701	0.00881099
ENSMUSG00000031375	15763.7	3.09983	0.902166	3.43598	0.000590413	0.00230957
ENSMUSG00000046743	1818.22	3.10253	0.81437	3.80972	0.000139122	0.000674394
ENSMUSG00000086181	34.3775	3.11005	0.973367	3.19515	0.00139758	0.0047992
ENSMUSG00000022687	946.861	3.11175	0.686314	4.53401	5.79e-06	4.38e-05
ENSMUSG00000021186	1597.21	3.12268	0.87366	3.57425	0.000351233	0.0014849
ENSMUSG00000052565	1040.59	3.12373	0.918096	3.4024	0.000667957	0.0025691
ENSMUSG00000030862	292.741	3.12929	0.937204	3.33896	0.00084092	0.00311537
ENSMUSG00000068855	542.6	3.12982	1.0267	3.04844	0.00230033	0.00732403
ENSMUSG00000020810	1108.12	3.13365	0.749144	4.18298	2.88e-05	0.000174195
ENSMUSG00000060093	1201.45	3.13656	1.06918	2.93362	0.00335032	0.0100704
ENSMUSG00000022860	271.9	3.14854	0.501998	6.272	3.56e-10	9.27e-09
ENSMUSG00000086709	18.2906	3.15838	1.45704	2.16767	0.0301839	0.0625955
ENSMUSG00000020053	2830.66	3.16143	0.669375	4.72295	2.32e-06	1.97e-05
ENSMUSG00000028259	52.3009	3.16426	0.424183	7.45966	8.67e-14	5.93e-12
ENSMUSG00000070436	10347.1	3.17459	0.829914	3.82521	0.000130662	0.000639922
ENSMUSG00000037813	154.47	3.18058	0.657825	4.83499	1.33e-06	1.21e-05
ENSMUSG00000044749	233.078	3.18708	0.783752	4.06644	4.77e-05	0.000269133
ENSMUSG00000050666	262.697	3.18986	0.634134	5.03026	4.9e-07	5.09e-06
ENSMUSG00000023191	1192.15	3.19514	0.460433	6.93942	3.94e-12	1.78e-10
ENSMUSG00000048776	99.656	3.19742	0.676494	4.72646	2.28e-06	1.94e-05
ENSMUSG00000021464	338.459	3.19968	0.933212	3.42868	0.000606535	0.00236283
ENSMUSG00000053007	201.297	3.20023	0.701417	4.56251	5.05e-06	3.9e-05
ENSMUSG00000028600	430.236	3.20463	0.63338	5.05957	4.2e-07	4.48e-06
ENSMUSG00000029664	229.463	3.2071	0.966163	3.31942	0.000902035	0.00330742
ENSMUSG00000037005	187.637	3.2083	0.495133	6.47967	9.19e-11	2.78e-09
ENSMUSG00000024164	14650.8	3.21612	0.912877	3.52306	0.000426587	0.00175265
ENSMUSG00000029338	2567.04	3.21619	0.456899	7.03917	1.93e-12	9.4e-11
ENSMUSG00000015085	518.103	3.21724	0.736435	4.36867	1.25e-05	8.49e-05
ENSMUSG00000020814	731.656	3.22604	0.654218	4.93113	8.18e-07	7.95e-06
ENSMUSG00000026389	1455.57	3.22872	0.558179	5.78439	7.28e-09	1.31e-07
ENSMUSG00000030218	5777.54	3.22991	1.11742	2.89051	0.00384615	0.0113083
ENSMUSG00000031380	275.739	3.23162	0.691486	4.67345	2.96e-06	2.44e-05
ENSMUSG00000087225	0.97255	3.24178	1.59443	2.03319	0.042033	0.0821147
ENSMUSG00000028780	2905.09	3.24187	0.618211	5.24395	1.57e-07	1.91e-06
ENSMUSG00000016918	2052.16	3.24326	0.817023	3.96961	7.2e-05	0.000383348
ENSMUSG00000052504	1253.77	3.2433	0.829674	3.90913	9.26e-05	0.000476604
ENSMUSG00000042485	218.458	3.24346	0.772903	4.19646	2.71e-05	0.000165433
ENSMUSG00000024087	2387.1	3.24634	0.888001	3.65579	0.000256391	0.00113906
ENSMUSG00000051367	624.999	3.25429	0.974993	3.33776	0.000844574	0.00312803
ENSMUSG00000007655	7924.19	3.25515	0.927605	3.5092	0.000449461	0.00182925
ENSMUSG00000031825	1295.3	3.26226	0.675971	4.82604	1.39e-06	1.26e-05
ENSMUSG00000004044	5583.61	3.26533	0.686419	4.75705	1.96e-06	1.7e-05
ENSMUSG00000028476	914.861	3.26544	0.422156	7.73515	1.03e-14	8.74e-13
ENSMUSG00000079105	206.113	3.26616	0.777271	4.20209	2.64e-05	0.00016209
ENSMUSG00000022440	1191.75	3.26782	0.599642	5.44962	5.05e-08	7.07e-07
ENSMUSG00000023905	1042.92	3.27009	0.518303	6.30923	2.8e-10	7.44e-09
ENSMUSG00000097183	15.2812	3.27081	0.985317	3.31955	0.000901624	0.00330637
ENSMUSG00000040152	27541.2	3.27608	0.830968	3.94248	8.06e-05	0.000423767
ENSMUSG00000070469	457.272	3.27631	0.835179	3.92289	8.75e-05	0.000454433
ENSMUSG00000016995	200.505	3.28116	0.901915	3.63799	0.00027477	0.00120593
ENSMUSG00000104330	1.15877	3.28217	1.24466	2.63701	0.00836402	0.0215723
ENSMUSG00000038233	68.6922	3.29057	0.678735	4.84809	1.25e-06	1.14e-05
ENSMUSG00000027859	115.053	3.29293	1.02842	3.20192	0.00136514	0.00470592
ENSMUSG00000063605	469.997	3.2947	0.561718	5.86539	4.48e-09	8.51e-08
ENSMUSG00000004105	2320.16	3.29756	0.592501	5.56549	2.61e-08	4.01e-07
ENSMUSG00000030074	180.142	3.29781	0.686202	4.80589	1.54e-06	1.37e-05
ENSMUSG00000037060	816.542	3.30056	0.796412	4.14429	3.41e-05	0.000201339
ENSMUSG00000028597	426.652	3.30261	0.523784	6.3053	2.88e-10	7.6e-09
ENSMUSG00000048616	89.4659	3.30323	0.883696	3.73797	0.000185509	0.000862645
ENSMUSG00000069305	1715.2	3.30511	1.0262	3.22072	0.00127869	0.00444446
ENSMUSG00000037892	789.471	3.31916	0.824412	4.0261	5.67e-05	0.000313004
ENSMUSG00000079592	224.367	3.32239	0.927291	3.5829	0.000339796	0.00144279
ENSMUSG00000097002	9.6653	3.3254	1.07379	3.09687	0.00195574	0.00637301
ENSMUSG00000025776	434.538	3.32593	0.716051	4.64482	3.4e-06	2.76e-05
ENSMUSG00000031616	479.655	3.32738	0.672509	4.94771	7.51e-07	7.38e-06
ENSMUSG00000040987	39.3598	3.32741	0.808221	4.11696	3.84e-05	0.000222818
ENSMUSG00000026185	12024.2	3.33479	0.830154	4.01708	5.89e-05	0.000323224
ENSMUSG00000023411	659.625	3.33516	0.84903	3.92821	8.56e-05	0.000446524
ENSMUSG00000000359	72.8379	3.3358	0.635634	5.24799	1.54e-07	1.88e-06
ENSMUSG00000027848	1531.83	3.34903	0.687659	4.8702	1.11e-06	1.04e-05
ENSMUSG00000093656	1670.14	3.35483	0.821897	4.08181	4.47e-05	0.000254211
ENSMUSG00000075707	123.058	3.35855	1.27396	2.6363	0.00838161	0.0216124
ENSMUSG00000000182	9.42421	3.35891	1.15519	2.90766	0.00364144	0.0107991
ENSMUSG00000029185	1613.94	3.3649	0.477018	7.05402	1.74e-12	8.59e-11
ENSMUSG00000010830	764.282	3.37048	0.735962	4.5797	4.66e-06	3.64e-05
ENSMUSG00000027656	610.006	3.37286	0.817639	4.12512	3.71e-05	0.000216252
ENSMUSG00000021943	408.744	3.37363	1.33	2.53657	0.0111946	0.0275711
ENSMUSG00000044522	7.17559	3.3863	1.51625	2.23334	0.0255263	0.0546326
ENSMUSG00000033715	431.625	3.39179	0.620909	5.46261	4.69e-08	6.65e-07
ENSMUSG00000029070	1707.76	3.39694	0.554828	6.1225	9.21e-10	2.12e-08
ENSMUSG00000025746	552.119	3.42013	1.158	2.95348	0.00314213	0.0095253
ENSMUSG00000026879	15461.7	3.42042	0.528091	6.47696	9.36e-11	2.83e-09
ENSMUSG00000027661	136.578	3.42297	0.630209	5.43149	5.59e-08	7.71e-07
ENSMUSG00000095304	102.441	3.42539	0.754604	4.53932	5.64e-06	4.29e-05
ENSMUSG00000015354	840.714	3.42914	0.770351	4.45139	8.53e-06	6.08e-05
ENSMUSG00000069763	502.532	3.43749	1.03516	3.32072	0.000897842	0.00329387
ENSMUSG00000024598	3247.1	3.43789	0.913562	3.76318	0.00016777	0.000790747
ENSMUSG00000057722	578.494	3.44771	0.549993	6.26865	3.64e-10	9.44e-09
ENSMUSG00000071478	256.087	3.44791	1.0813	3.18866	0.00142932	0.00489068
ENSMUSG00000060459	61.4484	3.46596	0.79947	4.33532	1.46e-05	9.7e-05
ENSMUSG00000067780	1387.37	3.46702	0.315246	10.9978	3.91e-28	1.64e-25
ENSMUSG00000022894	2525.54	3.46725	0.820182	4.22742	2.36e-05	0.000147588
ENSMUSG00000059049	297.231	3.4687	0.781718	4.43728	9.11e-06	6.44e-05
ENSMUSG00000037362	1113.25	3.47344	0.861442	4.03212	5.53e-05	0.000306145
ENSMUSG00000041120	1366.62	3.48071	0.599974	5.80144	6.57e-09	1.2e-07
ENSMUSG00000021567	395.132	3.48263	0.665482	5.23324	1.67e-07	2.01e-06
ENSMUSG00000048337	6.17367	3.48673	1.24311	2.80485	0.00503398	0.0141372
ENSMUSG00000074743	1663.94	3.48843	0.638217	5.4659	4.61e-08	6.55e-07
ENSMUSG00000044534	122.814	3.50084	1.04664	3.34485	0.000823273	0.00305901
ENSMUSG00000061353	6865.17	3.50124	0.831785	4.2093	2.56e-05	0.000157694
ENSMUSG00000035373	707.168	3.5069	1.03104	3.40131	0.000670643	0.00257718
ENSMUSG00000022893	2981	3.51219	0.73175	4.79971	1.59e-06	1.41e-05
ENSMUSG00000038074	709.906	3.51416	0.627496	5.6003	2.14e-08	3.37e-07
ENSMUSG00000052316	367.28	3.52416	1.00071	3.52164	0.000428886	0.00176154
ENSMUSG00000086427	42.7221	3.52739	1.10423	3.19444	0.00140102	0.00480826
ENSMUSG00000014329	2133.25	3.53577	0.809403	4.36837	1.25e-05	8.5e-05
ENSMUSG00000103195	11.8009	3.53911	1.32906	2.66287	0.00774771	0.020266
ENSMUSG00000024620	2773.51	3.54403	0.697199	5.08324	3.71e-07	4.01e-06
ENSMUSG00000027800	1851.66	3.54409	0.857158	4.1347	3.55e-05	0.000208953
ENSMUSG00000046561	99.2387	3.5447	0.990107	3.58012	0.000343436	0.00145659
ENSMUSG00000069274	691.547	3.5568	1.19156	2.98498	0.00283597	0.00873943
ENSMUSG00000027386	321.691	3.56459	1.10982	3.21185	0.00131882	0.00456234
ENSMUSG00000026043	43548.9	3.56553	0.836677	4.26154	2.03e-05	0.000129138
ENSMUSG00000003617	5125.64	3.56993	0.75196	4.7475	2.06e-06	1.77e-05
ENSMUSG00000030513	1820.03	3.57373	0.85795	4.16543	3.11e-05	0.000186438
ENSMUSG00000040488	3647.87	3.57965	0.655571	5.46035	4.75e-08	6.72e-07
ENSMUSG00000031486	1736.75	3.58249	0.671732	5.33321	9.65e-08	1.25e-06
ENSMUSG00000035783	20374.8	3.58835	0.883764	4.0603	4.9e-05	0.000275773
ENSMUSG00000048368	334.234	3.59136	0.694567	5.17065	2.33e-07	2.68e-06
ENSMUSG00000004415	452.46	3.59275	0.545413	6.58721	4.48e-11	1.5e-09
ENSMUSG00000012017	713.344	3.60064	0.770956	4.67036	3.01e-06	2.47e-05
ENSMUSG00000047246	1758.11	3.60902	0.6264	5.76153	8.34e-09	1.48e-07
ENSMUSG00000049538	94.3856	3.60902	0.902719	3.99794	6.39e-05	0.000346186
ENSMUSG00000021760	936.654	3.61314	0.733743	4.92426	8.47e-07	8.19e-06
ENSMUSG00000019539	3217.87	3.6133	0.603081	5.99139	2.08e-09	4.33e-08
ENSMUSG00000044337	1135.73	3.61344	0.691184	5.2279	1.71e-07	2.06e-06
ENSMUSG00000086541	34.4793	3.61498	0.90544	3.99252	6.54e-05	0.000352488
ENSMUSG00000050936	643.475	3.61633	0.707324	5.11269	3.18e-07	3.49e-06
ENSMUSG00000027750	14042	3.61954	0.696015	5.20038	1.99e-07	2.33e-06
ENSMUSG00000031994	123.449	3.62201	0.861489	4.20436	2.62e-05	0.000160768
ENSMUSG00000043631	1089.41	3.62629	0.415065	8.73669	2.4e-18	4.14e-16
ENSMUSG00000021390	3586.06	3.62732	0.800363	4.53209	5.84e-06	4.41e-05
ENSMUSG00000087545	5.27124	3.63639	1.22271	2.97403	0.00293913	0.00898492
ENSMUSG00000063727	756.309	3.63763	0.893271	4.07226	4.66e-05	0.000263447
ENSMUSG00000047420	41.4937	3.6414	1.2489	2.91568	0.00354916	0.0105718
ENSMUSG00000031230	10.7129	3.64544	1.20751	3.01898	0.00253626	0.00795142
ENSMUSG00000074934	1767.28	3.64796	1.06769	3.41669	0.000633867	0.00245085
ENSMUSG00000015957	115.352	3.67203	0.815893	4.50062	6.78e-06	4.99e-05
ENSMUSG00000047686	240.509	3.68332	1.54629	2.38204	0.0172171	0.039348
ENSMUSG00000097324	57.2081	3.68336	1.46058	2.52184	0.0116742	0.0285129
ENSMUSG00000071001	37.5054	3.68523	1.23289	2.98911	0.00279793	0.00864038
ENSMUSG00000020123	198.105	3.68571	1.08027	3.41183	0.000645272	0.00248911
ENSMUSG00000024538	2288.73	3.6896	0.587528	6.27987	3.39e-10	8.84e-09
ENSMUSG00000028967	4668.28	3.69047	0.500863	7.36821	1.73e-13	1.09e-11
ENSMUSG00000062980	797.611	3.69621	0.600813	6.15201	7.65e-10	1.81e-08
ENSMUSG00000030208	8483.8	3.69835	0.695822	5.31507	1.07e-07	1.37e-06
ENSMUSG00000020467	2624.93	3.69953	0.919957	4.02141	5.78e-05	0.00031786
ENSMUSG00000028369	1885.34	3.70624	0.743749	4.98318	6.25e-07	6.27e-06
ENSMUSG00000020473	3251.67	3.70877	0.74148	5.00185	5.68e-07	5.79e-06
ENSMUSG00000022367	560.126	3.71589	0.878145	4.23153	2.32e-05	0.000145262
ENSMUSG00000034205	4742.3	3.71719	0.60643	6.12964	8.81e-10	2.04e-08
ENSMUSG00000028195	5205.63	3.72748	0.86671	4.30072	1.7e-05	0.000110802
ENSMUSG00000096225	332.011	3.73564	1.35389	2.75918	0.00579458	0.0158838
ENSMUSG00000029718	3379.96	3.73706	0.677536	5.51567	3.47e-08	5.12e-07
ENSMUSG00000016024	1257.06	3.73849	0.633516	5.90118	3.61e-09	7.03e-08
ENSMUSG00000074971	338.929	3.74573	0.788975	4.74758	2.06e-06	1.77e-05
ENSMUSG00000036144	356.533	3.75126	1.06423	3.52486	0.0004237	0.00174268
ENSMUSG00000022324	1122.25	3.7579	0.664095	5.65868	1.53e-08	2.5e-07
ENSMUSG00000066113	592.568	3.76203	0.549419	6.84729	7.53e-12	3.18e-10
ENSMUSG00000027408	1099.73	3.76882	0.668483	5.63787	1.72e-08	2.78e-07
ENSMUSG00000058571	2359.76	3.77701	0.486744	7.75974	8.51e-15	7.33e-13
ENSMUSG00000028031	473.156	3.77895	0.64786	5.83298	5.44e-09	1.01e-07
ENSMUSG00000020695	2048.25	3.78049	0.689029	5.48669	4.1e-08	5.92e-07
ENSMUSG00000029661	46312	3.79484	0.885133	4.28732	1.81e-05	0.000116721
ENSMUSG00000032925	738.535	3.80843	0.854456	4.45714	8.31e-06	5.94e-05
ENSMUSG00000021253	1543.63	3.81839	0.635223	6.01111	1.84e-09	3.9e-08
ENSMUSG00000028047	1080.54	3.82072	0.575366	6.6405	3.13e-11	1.11e-09
ENSMUSG00000024168	330.554	3.82585	0.696158	5.49566	3.89e-08	5.66e-07
ENSMUSG00000001870	3405.94	3.82788	0.488434	7.83705	4.61e-15	4.08e-13
ENSMUSG00000019846	4175.43	3.83215	0.774709	4.94657	7.55e-07	7.42e-06
ENSMUSG00000001506	25820.4	3.83997	0.810062	4.74034	2.13e-06	1.82e-05
ENSMUSG00000001555	2349.74	3.85281	0.80189	4.80467	1.55e-06	1.38e-05
ENSMUSG00000039899	4121.12	3.85888	0.646384	5.96995	2.37e-09	4.83e-08
ENSMUSG00000000126	123.984	3.86113	0.785219	4.91727	8.78e-07	8.44e-06
ENSMUSG00000019997	5718.18	3.86575	0.989908	3.90516	9.42e-05	0.000482791
ENSMUSG00000074676	95.4053	3.88247	1.00315	3.87028	0.00010871	0.000546136
ENSMUSG00000068196	3874.79	3.8843	0.971846	3.99683	6.42e-05	0.000347265
ENSMUSG00000091383	428.208	3.88495	1.06485	3.64836	0.000263923	0.00116702
ENSMUSG00000051041	241.197	3.89699	0.695951	5.59951	2.15e-08	3.38e-07
ENSMUSG00000031253	440.736	3.89891	1.03796	3.7563	0.000172445	0.000810032
ENSMUSG00000086514	3.7802	3.90507	1.28439	3.04041	0.00236253	0.00749223
ENSMUSG00000025185	137.344	3.91582	0.866649	4.51834	6.23e-06	4.66e-05
ENSMUSG00000078141	5.63306	3.92322	1.84651	2.12467	0.0336144	0.0684031
ENSMUSG00000022206	993.538	3.92416	0.740704	5.29788	1.17e-07	1.48e-06
ENSMUSG00000029061	501.048	3.92925	0.706857	5.55877	2.72e-08	4.14e-07
ENSMUSG00000086070	28.0428	3.93766	1.52607	2.58027	0.00987241	0.0248364
ENSMUSG00000022261	3573.72	3.94394	0.653885	6.03155	1.62e-09	3.48e-08
ENSMUSG00000022665	4450.62	3.95401	0.799475	4.94575	7.59e-07	7.44e-06
ENSMUSG00000041559	993.539	3.95517	0.854106	4.63077	3.64e-06	2.93e-05
ENSMUSG00000027188	514.572	3.97543	1.00256	3.96529	7.33e-05	0.000389879
ENSMUSG00000002732	530.702	3.97805	0.436701	9.10932	8.29e-20	1.78e-17
ENSMUSG00000031673	5750.65	3.98001	0.58336	6.82256	8.94e-12	3.7e-10
ENSMUSG00000037206	1077.68	3.99088	0.887324	4.49765	6.87e-06	5.05e-05
ENSMUSG00000021835	585.471	4.00006	0.842719	4.74661	2.07e-06	1.77e-05
ENSMUSG00000055632	404.594	4.00637	0.796966	5.02703	4.98e-07	5.16e-06
ENSMUSG00000050578	972.319	4.02717	0.8358	4.81834	1.45e-06	1.3e-05
ENSMUSG00000002847	488.165	4.03874	0.80711	5.00395	5.62e-07	5.73e-06
ENSMUSG00000041577	2269.66	4.04454	0.7467	5.41656	6.08e-08	8.29e-07
ENSMUSG00000048450	485.362	4.05298	1.06093	3.82022	0.000133333	0.000651
ENSMUSG00000046768	904.84	4.06259	0.734449	5.53148	3.18e-08	4.73e-07
ENSMUSG00000022053	320.62	4.06828	1.05039	3.87312	0.000107451	0.00054043
ENSMUSG00000034324	379.603	4.07804	0.889733	4.58344	4.57e-06	3.58e-05
ENSMUSG00000072674	599.675	4.08188	0.983051	4.15225	3.29e-05	0.000195816
ENSMUSG00000021506	244.174	4.08315	1.5975	2.55596	0.0105896	0.0263292
ENSMUSG00000025780	3268.3	4.09025	0.588439	6.95102	3.63e-12	1.66e-10
ENSMUSG00000061535	108.354	4.09769	0.616366	6.64815	2.97e-11	1.06e-09
ENSMUSG00000019899	2786.41	4.10039	0.516045	7.94578	1.93e-15	1.94e-13
ENSMUSG00000028111	1432.71	4.10695	0.76256	5.38574	7.21e-08	9.65e-07
ENSMUSG00000072941	1659.23	4.11107	0.980163	4.19427	2.74e-05	0.000166851
ENSMUSG00000032243	496.053	4.12156	0.709198	5.81158	6.19e-09	1.13e-07
ENSMUSG00000046186	2037.94	4.12168	0.802128	5.13844	2.77e-07	3.1e-06
ENSMUSG00000000753	3963.11	4.12791	0.708564	5.82573	5.69e-09	1.05e-07
ENSMUSG00000048332	1754.85	4.1405	0.614523	6.73774	1.61e-11	6.13e-10
ENSMUSG00000022816	16139.9	4.14155	0.556186	7.44634	9.6e-14	6.46e-12
ENSMUSG00000048387	199.048	4.14776	1.15465	3.59221	0.000327889	0.0013999
ENSMUSG00000026768	902.378	4.14838	0.601993	6.89107	5.54e-12	2.42e-10
ENSMUSG00000026582	33.7614	4.14849	0.856232	4.84505	1.27e-06	1.16e-05
ENSMUSG00000035799	412.95	4.16249	1.01436	4.10357	4.07e-05	0.000234168
ENSMUSG00000024810	647.135	4.17987	0.667664	6.26044	3.84e-10	9.89e-09
ENSMUSG00000033544	429.8	4.1917	0.542007	7.73367	1.04e-14	8.78e-13
ENSMUSG00000029409	11.202	4.19503	1.54031	2.7235	0.00645935	0.0174264
ENSMUSG00000038463	1170.46	4.19616	0.648554	6.47002	9.8e-11	2.95e-09
ENSMUSG00000033420	3028.97	4.19629	0.688384	6.09586	1.09e-09	2.45e-08
ENSMUSG00000090084	601.717	4.20156	0.805351	5.21706	1.82e-07	2.16e-06
ENSMUSG00000026042	21063.5	4.22013	0.875287	4.82142	1.43e-06	1.28e-05
ENSMUSG00000024529	12334.7	4.22484	1.01659	4.15589	3.24e-05	0.000193296
ENSMUSG00000037379	340.742	4.24037	0.87658	4.8374	1.32e-06	1.2e-05
ENSMUSG00000029675	1342.47	4.26223	1.14621	3.71853	0.000200386	0.000920201
ENSMUSG00000038210	75.0629	4.27572	1.16878	3.65828	0.000253916	0.00112959
ENSMUSG00000005397	13894.5	4.28252	0.736427	5.81527	6.05e-09	1.11e-07
ENSMUSG00000027832	1437.82	4.29847	1.11412	3.85818	0.000114234	0.000570305
ENSMUSG00000085766	18.622	4.30974	0.923021	4.66917	3.02e-06	2.49e-05
ENSMUSG00000047330	118.293	4.31153	1.04499	4.12592	3.69e-05	0.000215647
ENSMUSG00000032334	2520.11	4.32808	0.982838	4.40366	1.06e-05	7.39e-05
ENSMUSG00000026674	2880.7	4.33725	0.56705	7.64879	2.03e-14	1.63e-12
ENSMUSG00000029288	41.0611	4.33862	2.00112	2.16809	0.0301515	0.0625381
ENSMUSG00000054203	1088.53	4.36041	0.656891	6.63795	3.18e-11	1.12e-09
ENSMUSG00000041828	1767.39	4.37095	0.730122	5.9866	2.14e-09	4.43e-08
ENSMUSG00000030607	237.925	4.38015	1.08707	4.02933	5.59e-05	0.000309208
ENSMUSG00000071005	104.818	4.40737	1.31919	3.34096	0.000834907	0.00309657
ENSMUSG00000032332	20331.3	4.42909	0.894025	4.9541	7.27e-07	7.15e-06
ENSMUSG00000028036	100.17	4.43483	0.691726	6.41125	1.44e-10	4.16e-09
ENSMUSG00000024481	32.6447	4.4387	0.848273	5.23264	1.67e-07	2.01e-06
ENSMUSG00000036446	4423.31	4.44043	1.00464	4.41993	9.87e-06	6.92e-05
ENSMUSG00000000392	972.246	4.44823	0.56412	7.88526	3.14e-15	2.9e-13
ENSMUSG00000023224	4775.41	4.44945	0.861064	5.16739	2.37e-07	2.71e-06
ENSMUSG00000036103	3116.11	4.50535	0.507826	8.87184	7.19e-19	1.34e-16
ENSMUSG00000020251	233.415	4.50922	0.417137	10.8099	3.09e-27	1.22e-24
ENSMUSG00000029306	224.051	4.50955	1.00182	4.50136	6.75e-06	4.98e-05
ENSMUSG00000021381	177.526	4.51568	1.50215	3.00613	0.00264594	0.00824241
ENSMUSG00000038521	2572.17	4.53198	0.739321	6.12992	8.79e-10	2.03e-08
ENSMUSG00000029659	1024.09	4.5351	0.56658	8.00434	1.2e-15	1.25e-13
ENSMUSG00000023885	4772.23	4.54599	0.789435	5.75853	8.48e-09	1.5e-07
ENSMUSG00000030116	1429	4.56226	0.886857	5.14431	2.69e-07	3.01e-06
ENSMUSG00000020363	1466.7	4.59507	0.550534	8.34658	7.03e-17	9.76e-15
ENSMUSG00000047497	558.111	4.59755	0.944488	4.86777	1.13e-06	1.05e-05
ENSMUSG00000029096	1691.89	4.60683	0.810384	5.68476	1.31e-08	2.19e-07
ENSMUSG00000031595	353.867	4.61284	0.52113	8.85162	8.63e-19	1.55e-16
ENSMUSG00000022330	376.652	4.62854	0.8869	5.21878	1.8e-07	2.15e-06
ENSMUSG00000039405	2536.78	4.63493	0.833472	5.561	2.68e-08	4.09e-07
ENSMUSG00000021214	736.15	4.68286	1.00062	4.67997	2.87e-06	2.38e-05
ENSMUSG00000026837	15453.8	4.69023	0.789528	5.94055	2.84e-09	5.66e-08
ENSMUSG00000020241	8411.22	4.69357	0.810931	5.78788	7.13e-09	1.29e-07
ENSMUSG00000004473	315.758	4.70076	0.552736	8.50452	1.82e-17	2.75e-15
ENSMUSG00000055172	1915.35	4.70496	0.740097	6.35722	2.05e-10	5.68e-09
ENSMUSG00000056481	1747.63	4.7052	0.956381	4.91979	8.66e-07	8.35e-06
ENSMUSG00000017446	578.314	4.71506	0.749813	6.28832	3.21e-10	8.39e-09
ENSMUSG00000036545	2229.05	4.72675	0.614087	7.6972	1.39e-14	1.14e-12
ENSMUSG00000030351	348.459	4.74675	1.05823	4.48556	7.27e-06	5.28e-05
ENSMUSG00000036334	2307.69	4.79364	0.581553	8.24282	1.68e-16	2.13e-14
ENSMUSG00000021702	1460.43	4.83796	1.04409	4.63368	3.59e-06	2.89e-05
ENSMUSG00000039476	295.382	4.86476	1.12478	4.32508	1.52e-05	0.000100806
ENSMUSG00000044017	650.246	4.9173	0.748889	6.56612	5.16e-11	1.71e-09
ENSMUSG00000036412	360.736	4.93115	0.854494	5.77084	7.89e-09	1.41e-07
ENSMUSG00000034463	1185.94	4.9434	0.92053	5.37017	7.87e-08	1.04e-06
ENSMUSG00000023046	1301.93	4.96654	0.901439	5.50957	3.6e-08	5.28e-07
ENSMUSG00000024011	1982.3	4.98254	0.787202	6.32944	2.46e-10	6.65e-09
ENSMUSG00000055653	7126.58	5.00165	0.709123	7.05328	1.75e-12	8.62e-11
ENSMUSG00000086233	7.7469	5.01671	1.11397	4.50344	6.69e-06	4.94e-05
ENSMUSG00000035279	755.873	5.01797	0.746162	6.72503	1.76e-11	6.6e-10
ENSMUSG00000027204	13128.1	5.01946	0.810651	6.19189	5.94e-10	1.45e-08
ENSMUSG00000093738	78.6896	5.02478	1.83565	2.73734	0.00619384	0.0168098
ENSMUSG00000027833	336.961	5.03224	0.904833	5.56151	2.67e-08	4.09e-07
ENSMUSG00000024678	578.426	5.0466	0.545796	9.24631	2.32e-20	5.38e-18
ENSMUSG00000037660	3.49371	5.07534	1.38616	3.66143	0.000250815	0.00111767
ENSMUSG00000027996	1565.63	5.15825	0.763645	6.75477	1.43e-11	5.51e-10
ENSMUSG00000031740	6517.81	5.16051	0.783607	6.58558	4.53e-11	1.51e-09
ENSMUSG00000022032	1384.38	5.16063	0.954313	5.40769	6.38e-08	8.66e-07
ENSMUSG00000001493	161.093	5.17161	1.07632	4.80487	1.55e-06	1.38e-05
ENSMUSG00000056174	863.221	5.17238	1.07566	4.80857	1.52e-06	1.36e-05
ENSMUSG00000001119	12017.3	5.19293	0.860994	6.03132	1.63e-09	3.48e-08
ENSMUSG00000031070	188.549	5.20603	1.28095	4.0642	4.82e-05	0.000271494
ENSMUSG00000021388	2210.26	5.2227	0.651572	8.01554	1.1e-15	1.16e-13
ENSMUSG00000029380	1394.67	5.23247	0.926313	5.64871	1.62e-08	2.63e-07
ENSMUSG00000066361	95.8758	5.2505	1.4103	3.72298	0.000196887	0.000907084
ENSMUSG00000053615	39.7111	5.2759	1.26737	4.16286	3.14e-05	0.000188247
ENSMUSG00000032085	9656.68	5.29168	0.668855	7.91156	2.54e-15	2.45e-13
ENSMUSG00000027208	739.168	5.2951	0.503249	10.5218	6.85e-26	2.38e-23
ENSMUSG00000071656	552.7	5.35334	0.497739	10.7553	5.59e-27	2.11e-24
ENSMUSG00000042254	935.483	5.41294	1.2336	4.38792	1.14e-05	7.87e-05
ENSMUSG00000037254	206.498	5.41641	0.914379	5.9236	3.15e-09	6.21e-08
ENSMUSG00000004098	2772.54	5.41879	0.726303	7.46078	8.6e-14	5.89e-12
ENSMUSG00000063767	24.8422	5.42122	1.11301	4.87077	1.11e-06	1.04e-05
ENSMUSG00000033327	2284.6	5.43626	0.832793	6.52775	6.68e-11	2.12e-09
ENSMUSG00000010797	128.131	5.49947	0.963754	5.7063	1.15e-08	1.96e-07
ENSMUSG00000048126	17664	5.52024	0.842441	6.55267	5.65e-11	1.83e-09
ENSMUSG00000090667	11.8348	5.56144	1.38924	4.00322	6.25e-05	0.00033958
ENSMUSG00000098950	85.7587	5.564	0.547416	10.1641	2.87e-24	9.46e-22
ENSMUSG00000046491	224.33	5.57665	0.688655	8.09789	5.59e-16	6.36e-14
ENSMUSG00000026725	671.75	5.58574	0.71144	7.85131	4.12e-15	3.69e-13
ENSMUSG00000074486	30.4756	5.62583	1.36198	4.13063	3.62e-05	0.000212012
ENSMUSG00000026586	5607.1	5.63663	0.712986	7.90567	2.66e-15	2.55e-13
ENSMUSG00000035258	1834.26	5.70447	0.659297	8.65236	5.04e-18	8.27e-16
ENSMUSG00000022371	4475.73	5.76106	0.665619	8.65519	4.92e-18	8.17e-16
ENSMUSG00000026574	2985.59	5.83124	0.816374	7.14285	9.14e-13	4.87e-11
ENSMUSG00000102692	209.323	5.89753	0.899543	6.55614	5.52e-11	1.81e-09
ENSMUSG00000025784	942.075	6.19273	1.04107	5.9484	2.71e-09	5.43e-08
ENSMUSG00000053475	901.57	6.34164	0.490489	12.9292	3.08e-38	2.08e-35
ENSMUSG00000028339	5774.72	6.3831	0.803134	7.94774	1.9e-15	1.92e-13
ENSMUSG00000043719	1469.7	6.49835	0.928633	6.99776	2.6e-12	1.23e-10
ENSMUSG00000071984	3788.17	6.51134	0.849992	7.66047	1.85e-14	1.5e-12
ENSMUSG00000020676	574.127	6.55713	1.09669	5.97904	2.24e-09	4.62e-08
ENSMUSG00000100992	258.985	6.5704	0.972102	6.75897	1.39e-11	5.39e-10
ENSMUSG00000021319	1093.22	6.77778	0.922353	7.34835	2.01e-13	1.24e-11
ENSMUSG00000003665	177.906	6.8017	0.572471	11.8813	1.48e-32	7.81e-30
ENSMUSG00000036596	473.216	7.20714	1.20387	5.98665	2.14e-09	4.43e-08
ENSMUSG00000050276	21.2333	7.53489	2.95831	2.54703	0.0108646	0.0269014
