# Supplementary material for: TNFAIP6 defines the MSC subpopulation with enhanced immune suppression activities
Source: Stem Cell Res Ther. 2022 Sep 24;13:479. doi: 10.1186/s13287-022-03176-5 (PMC9509641; doi:10.1186/s13287-022-03176-5)
Supplement: Supplementary file 5 — Additional file 5: Down-regulated genes in MSC vs non-MSC (FC > -2). [file 13287_2022_3176_MOESM5_ESM.xlsx]

## Sheet: Table S3 down_regulation_FC_-2
Supplementary Table 5. Down-regulated genes in MSC vs non-MSC (FC>-2)
ensembl_id	baseMean	log2FoldChange	lfcSE	stat	pvalue	padj
ENSMUSG00000068940	30.3387	-30	5.30062	-5.65971	1.52e-08	2.49e-07
ENSMUSG00000019900	49.6236	-30	1.78604	-16.797	2.57e-63	6.78e-60
ENSMUSG00000024619	46.937	-30	2.67582	-11.2115	3.58e-29	1.57e-26
ENSMUSG00000095638	601.28	-29.673	1.21591	-24.4039	1.55e-131	4.1e-127
ENSMUSG00000068615	61.5502	-28.0275	1.98107	-14.1477	1.93e-45	1.7e-42
ENSMUSG00000004366	514.514	-27.5442	2.16051	-12.7489	3.16e-37	1.99e-34
ENSMUSG00000073291	307.85	-26.9415	1.38704	-19.4237	4.86e-84	3.21e-80
ENSMUSG00000095996	250.781	-26.6855	2.33002	-11.4529	2.27e-30	1.07e-27
ENSMUSG00000016626	199.739	-26.3882	2.19437	-12.0254	2.61e-33	1.47e-30
ENSMUSG00000062773	182.412	-26.2529	2.88928	-9.0863	1.02e-19	2.18e-17
ENSMUSG00000029423	145.73	-25.8406	1.64538	-15.7049	1.4e-55	2.31e-52
ENSMUSG00000040600	136.514	-25.5228	2.19564	-11.6243	3.1e-31	1.54e-28
ENSMUSG00000074887	108.799	-25.5193	1.52824	-16.6985	1.34e-62	3.22e-59
ENSMUSG00000026246	106.043	-25.4465	2.92259	-8.70684	3.12e-18	5.25e-16
ENSMUSG00000055609	107.133	-25.3202	3.03481	-8.34323	7.23e-17	9.91e-15
ENSMUSG00000079600	122.941	-25.2954	1.25122	-20.2166	6.99e-91	9.22e-87
ENSMUSG00000024503	100.075	-25.2391	2.14252	-11.7801	4.94e-32	2.56e-29
ENSMUSG00000041359	239.092	-25.2089	2.46968	-10.2074	1.84e-24	6.14e-22
ENSMUSG00000033837	87.6477	-25.1933	1.84617	-13.6462	2.13e-42	1.7e-39
ENSMUSG00000094484	150.545	-25.0567	1.72262	-14.5457	6.22e-48	6.07e-45
ENSMUSG00000078197	74.0231	-24.955	1.44834	-17.23	1.58e-66	5.96e-63
ENSMUSG00000022212	270.548	-24.7951	1.97449	-12.5578	3.6e-36	2.16e-33
ENSMUSG00000050553	55.742	-24.6078	2.58681	-9.51277	1.86e-21	4.95e-19
ENSMUSG00000038255	141.707	-24.5974	1.51494	-16.2365	2.78e-59	5.25e-56
ENSMUSG00000045174	77.4139	-24.5552	1.90589	-12.8839	5.55e-38	3.66e-35
ENSMUSG00000073894	58.8184	-24.4688	2.587	-9.45837	3.13e-21	8.17e-19
ENSMUSG00000023247	53.5826	-24.3345	2.43005	-10.014	1.32e-23	4.26e-21
ENSMUSG00000066359	41.9815	-24.2128	4.58971	-5.27545	1.32e-07	1.64e-06
ENSMUSG00000042179	41.883	-24.2065	1.95704	-12.369	3.85e-35	2.26e-32
ENSMUSG00000031957	41.7919	-24.1939	2.70461	-8.94543	3.7e-19	7.19e-17
ENSMUSG00000046846	42.2323	-24.1579	2.33639	-10.3398	4.65e-25	1.57e-22
ENSMUSG00000097659	74.1597	-24.1108	1.64592	-14.6488	1.37e-48	1.45e-45
ENSMUSG00000092043	35.9728	-23.9846	1.21458	-19.7473	8.46e-87	7.44e-83
ENSMUSG00000060208	35.7509	-23.9826	5.30062	-4.52449	6.05e-06	4.56e-05
ENSMUSG00000091491	35.1676	-23.945	1.70575	-14.0378	9.15e-45	7.54e-42
ENSMUSG00000094635	34.6121	-23.9335	3.03003	-7.89875	2.82e-15	2.64e-13
ENSMUSG00000084174	35.3637	-23.8587	2.92965	-8.14385	3.83e-16	4.49e-14
ENSMUSG00000039106	32.4694	-23.8238	1.43365	-16.6176	5.19e-62	1.05e-58
ENSMUSG00000027443	30.3146	-23.7431	2.87928	-8.24617	1.64e-16	2.08e-14
ENSMUSG00000032758	29.0559	-23.696	3.61584	-6.55339	5.62e-11	1.83e-09
ENSMUSG00000004894	29.1049	-23.666	1.80498	-13.1115	2.83e-39	2.02e-36
ENSMUSG00000032259	28.7413	-23.6611	1.68351	-14.0546	7.22e-45	6.15e-42
ENSMUSG00000025952	28.0695	-23.6318	3.1015	-7.61948	2.55e-14	1.96e-12
ENSMUSG00000069439	26.6881	-23.5759	1.54849	-15.2251	2.41e-52	3.19e-49
ENSMUSG00000025396	24.5338	-23.4511	2.56517	-9.14214	6.12e-20	1.35e-17
ENSMUSG00000055933	23.6424	-23.4038	4.59398	-5.09444	3.5e-07	3.8e-06
ENSMUSG00000053211	23.8368	-23.4022	2.21267	-10.5765	3.83e-26	1.37e-23
ENSMUSG00000052075	35.8051	-23.388	1.34117	-17.4385	4.21e-68	1.85e-64
ENSMUSG00000027902	23.4933	-23.3765	1.40453	-16.6436	3.37e-62	7.4e-59
ENSMUSG00000079010	254.976	-23.3539	1.25518	-18.606	2.87e-77	1.52e-73
ENSMUSG00000100911	26.1432	-23.3124	1.78557	-13.056	5.87e-39	4.08e-36
ENSMUSG00000066027	21.4652	-23.2525	3.11913	-7.45481	9e-14	6.1e-12
ENSMUSG00000091682	20.7327	-23.2246	2.17184	-10.6935	1.09e-26	3.95e-24
ENSMUSG00000063157	19.7917	-23.1462	2.40305	-9.632	5.86e-22	1.64e-19
ENSMUSG00000053490	19.8343	-23.146	1.72215	-13.4402	3.52e-41	2.73e-38
ENSMUSG00000102156	31.6753	-23.1234	1.83683	-12.5887	2.44e-36	1.49e-33
ENSMUSG00000031809	18.9072	-23.0827	2.5316	-9.11784	7.66e-20	1.66e-17
ENSMUSG00000073497	18.5437	-23.054	2.3244	-9.91826	3.47e-23	1.08e-20
ENSMUSG00000096422	18.1599	-23.0394	1.97712	-11.653	2.22e-31	1.12e-28
ENSMUSG00000039878	18.3419	-23.0176	1.51669	-15.1762	5.09e-52	6.39e-49
ENSMUSG00000006200	17.8247	-22.9914	2.86812	-8.01618	1.09e-15	1.16e-13
ENSMUSG00000090457	17.4407	-22.961	4.56375	-5.03116	4.88e-07	5.08e-06
ENSMUSG00000022155	16.8935	-22.9375	2.04555	-11.2134	3.51e-29	1.57e-26
ENSMUSG00000025004	17.3653	-22.9234	2.16768	-10.5751	3.89e-26	1.37e-23
ENSMUSG00000076525	16.4123	-22.8671	2.50566	-9.12621	7.09e-20	1.55e-17
ENSMUSG00000036760	18.0555	-22.8196	2.11486	-10.7902	3.83e-27	1.47e-24
ENSMUSG00000047799	19.039	-22.8117	3.7983	-6.00576	1.9e-09	4.01e-08
ENSMUSG00000031991	15.3045	-22.8027	2.56295	-8.89705	5.74e-19	1.07e-16
ENSMUSG00000030292	18.2512	-22.7938	2.38331	-9.56392	1.13e-21	3.12e-19
ENSMUSG00000021337	24.527	-22.7868	1.32411	-17.2092	2.27e-66	7.47e-63
ENSMUSG00000021850	14.6899	-22.7437	1.77512	-12.8125	1.4e-37	8.98e-35
ENSMUSG00000034087	14.5461	-22.7235	1.73287	-13.1132	2.77e-39	2.02e-36
ENSMUSG00000022097	14.4656	-22.7093	2.31591	-9.80576	1.06e-22	3.15e-20
ENSMUSG00000097338	16.8977	-22.6567	1.52034	-14.9023	3.18e-50	3.65e-47
ENSMUSG00000024175	16.035	-22.6562	2.06621	-10.9651	5.62e-28	2.32e-25
ENSMUSG00000094885	17.8224	-22.6441	2.65188	-8.5389	1.36e-17	2.1e-15
ENSMUSG00000067292	58.9924	-22.6341	1.33772	-16.92	3.2e-64	9.4e-61
ENSMUSG00000037910	46.0159	-22.5497	2.58073	-8.73774	2.38e-18	4.13e-16
ENSMUSG00000060081	16.8907	-22.5463	1.95204	-11.5501	7.37e-31	3.6e-28
ENSMUSG00000020213	12.7567	-22.4906	2.06023	-10.9166	9.61e-28	3.84e-25
ENSMUSG00000053862	11.5372	-22.3903	2.62318	-8.53557	1.39e-17	2.14e-15
ENSMUSG00000044526	11.815	-22.3842	4.75189	-4.71059	2.47e-06	2.08e-05
ENSMUSG00000074439	11.2501	-22.3709	4.48609	-4.98673	6.14e-07	6.18e-06
ENSMUSG00000046697	10.952	-22.3356	5.30068	-4.21371	2.51e-05	0.000155188
ENSMUSG00000071151	19.4519	-22.3098	1.85641	-12.0177	2.87e-33	1.58e-30
ENSMUSG00000034913	11.8447	-22.2646	3.39754	-6.55316	5.63e-11	1.83e-09
ENSMUSG00000096576	21.0401	-22.2301	3.31911	-6.69759	2.12e-11	7.82e-10
ENSMUSG00000095206	17.3703	-22.2142	2.70833	-8.20217	2.36e-16	2.88e-14
ENSMUSG00000074592	82.6157	-22.1682	1.43409	-15.458	6.66e-54	9.77e-51
ENSMUSG00000027270	63.0844	-22.1224	1.65962	-13.3298	1.55e-40	1.17e-37
ENSMUSG00000050799	27.7686	-22.0602	1.93109	-11.4237	3.18e-30	1.47e-27
ENSMUSG00000103359	17.6289	-22.0466	1.41892	-15.5376	1.93e-54	3e-51
ENSMUSG00000054310	28.395	-21.9446	2.5613	-8.56777	1.06e-17	1.66e-15
ENSMUSG00000038199	19.1691	-21.7618	2.70819	-8.03554	9.32e-16	1.02e-13
ENSMUSG00000099424	20.0275	-21.4877	2.36593	-9.08213	1.06e-19	2.25e-17
ENSMUSG00000085580	17.4887	-21.4377	2.80581	-7.64046	2.16e-14	1.71e-12
ENSMUSG00000090470	17.5723	-21.0379	2.37358	-8.86334	7.77e-19	1.41e-16
ENSMUSG00000061923	11.3303	-20.9649	2.62509	-7.98635	1.39e-15	1.44e-13
ENSMUSG00000078742	41.967	-20.9647	1.41631	-14.8024	1.41e-49	1.55e-46
ENSMUSG00000051769	13.9949	-20.9184	2.23531	-9.35814	8.11e-21	2e-18
ENSMUSG00000012520	8.75192	-20.9073	3.01206	-6.94118	3.89e-12	1.77e-10
ENSMUSG00000050217	21.0987	-20.8192	2.05367	-10.1376	3.76e-24	1.23e-21
ENSMUSG00000079387	15.7578	-20.7694	2.20773	-9.40755	5.08e-21	1.28e-18
ENSMUSG00000098078	30.5159	-20.6974	1.44091	-14.3641	8.69e-47	8.19e-44
ENSMUSG00000038044	17.4597	-20.6006	2.09647	-9.82632	8.67e-23	2.6e-20
ENSMUSG00000078554	18.6659	-20.4553	1.91175	-10.6998	1.02e-26	3.79e-24
ENSMUSG00000071235	15.0198	-20.4318	2.11613	-9.65527	4.67e-22	1.32e-19
ENSMUSG00000068048	30.2563	-20.4077	2.8416	-7.18179	6.88e-13	3.75e-11
ENSMUSG00000025838	21.1788	-20.1187	1.4178	-14.1901	1.05e-45	9.6e-43
ENSMUSG00000058932	5194.52	-14.6289	0.960853	-15.2249	2.42e-52	3.19e-49
ENSMUSG00000039278	1675.3	-13.736	1.28433	-10.6951	1.07e-26	3.93e-24
ENSMUSG00000030307	771.098	-12.7524	1.8113	-7.04042	1.92e-12	9.35e-11
ENSMUSG00000030310	2491.56	-12.3237	1.6259	-7.57962	3.47e-14	2.61e-12
ENSMUSG00000049350	271.074	-11.7591	2.29879	-5.11535	3.13e-07	3.44e-06
ENSMUSG00000067702	808.602	-11.4262	1.63375	-6.99386	2.67e-12	1.26e-10
ENSMUSG00000066983	124.573	-11.2772	1.15789	-9.73942	2.05e-22	5.94e-20
ENSMUSG00000021194	1189.08	-11.2139	1.19191	-9.40835	5.04e-21	1.28e-18
ENSMUSG00000090860	284.399	-11.165	1.25198	-8.9179	4.75e-19	9.02e-17
ENSMUSG00000027513	416.782	-11.027	1.56588	-7.04207	1.89e-12	9.27e-11
ENSMUSG00000026182	391.454	-11.018	1.99952	-5.51031	3.58e-08	5.26e-07
ENSMUSG00000074435	205.92	-10.9072	2.12773	-5.12621	2.96e-07	3.28e-06
ENSMUSG00000039329	522.339	-10.904	2.09398	-5.20728	1.92e-07	2.26e-06
ENSMUSG00000000214	161.551	-10.8648	1.68488	-6.44844	1.13e-10	3.35e-09
ENSMUSG00000029712	282.044	-10.8264	1.33344	-8.11916	4.69e-16	5.38e-14
ENSMUSG00000066810	180.437	-10.7754	1.46815	-7.33944	2.14e-13	1.31e-11
ENSMUSG00000046000	73.0263	-10.622	1.50569	-7.05458	1.73e-12	8.59e-11
ENSMUSG00000019803	74.9675	-10.5972	1.28418	-8.25211	1.56e-16	1.99e-14
ENSMUSG00000026424	631.388	-10.5279	1.78496	-5.89814	3.68e-09	7.15e-08
ENSMUSG00000024406	686.018	-10.4563	1.6686	-6.2665	3.69e-10	9.56e-09
ENSMUSG00000046160	576.545	-10.4378	1.39674	-7.47295	7.84e-14	5.46e-12
ENSMUSG00000086324	2596.03	-10.3477	1.09465	-9.45296	3.29e-21	8.52e-19
ENSMUSG00000025056	63.3214	-10.2904	1.97049	-5.22222	1.77e-07	2.11e-06
ENSMUSG00000028610	300.261	-10.2371	1.5794	-6.48163	9.07e-11	2.75e-09
ENSMUSG00000067338	469.223	-10.2325	1.80466	-5.67004	1.43e-08	2.36e-07
ENSMUSG00000028137	1017.63	-10.2286	0.98071	-10.4298	1.81e-25	6.21e-23
ENSMUSG00000090071	606.628	-10.1579	1.49436	-6.79753	1.06e-11	4.31e-10
ENSMUSG00000003053	55.2584	-10.0589	1.51666	-6.63226	3.31e-11	1.16e-09
ENSMUSG00000043301	53.9846	-10.053	1.44176	-6.97275	3.11e-12	1.44e-10
ENSMUSG00000102767	4622.64	-10.0387	1.15797	-8.66928	4.35e-18	7.26e-16
ENSMUSG00000007944	174.412	-10.0328	1.52925	-6.5606	5.36e-11	1.76e-09
ENSMUSG00000003410	2292.81	-10.0201	1.00384	-9.98173	1.83e-23	5.82e-21
ENSMUSG00000071356	126.723	-9.98901	2.56681	-3.8916	9.96e-05	0.000506268
ENSMUSG00000073424	33.7692	-9.98002	1.27295	-7.84005	4.5e-15	4.01e-13
ENSMUSG00000051257	217.259	-9.97916	1.46038	-6.83325	8.3e-12	3.48e-10
ENSMUSG00000046957	60.7409	-9.95757	2.97266	-3.34971	0.000808948	0.00301443
ENSMUSG00000045179	57.7036	-9.92233	1.63369	-6.07357	1.25e-09	2.76e-08
ENSMUSG00000079941	850.798	-9.87636	0.890388	-11.0922	1.37e-28	5.92e-26
ENSMUSG00000027547	1418.19	-9.82296	1.52403	-6.44539	1.15e-10	3.41e-09
ENSMUSG00000078664	189.61	-9.78375	2.16452	-4.52005	6.18e-06	4.64e-05
ENSMUSG00000030762	52.1291	-9.77173	1.91693	-5.09759	3.44e-07	3.75e-06
ENSMUSG00000029608	1118.3	-9.74607	1.05322	-9.2536	2.17e-20	5.07e-18
ENSMUSG00000019146	261.469	-9.70646	1.24422	-7.80122	6.13e-15	5.37e-13
ENSMUSG00000039830	177.135	-9.6655	1.59508	-6.05955	1.37e-09	2.99e-08
ENSMUSG00000020581	150.898	-9.6621	2.25538	-4.28402	1.84e-05	0.000118148
ENSMUSG00000052301	63.4205	-9.64186	1.20251	-8.01812	1.07e-15	1.15e-13
ENSMUSG00000031966	119.659	-9.63838	1.79121	-5.38092	7.41e-08	9.89e-07
ENSMUSG00000026331	486.094	-9.62712	1.05031	-9.16601	4.91e-20	1.09e-17
ENSMUSG00000051062	90.9181	-9.60889	1.52155	-6.31518	2.7e-10	7.19e-09
ENSMUSG00000085063	92.9926	-9.56575	1.21333	-7.88386	3.17e-15	2.92e-13
ENSMUSG00000103219	40.807	-9.52534	1.34927	-7.05963	1.67e-12	8.35e-11
ENSMUSG00000022613	43.4147	-9.52257	2.39584	-3.97463	7.05e-05	0.000376187
ENSMUSG00000022763	273.382	-9.5199	1.10236	-8.63593	5.83e-18	9.49e-16
ENSMUSG00000066378	74.1921	-9.51942	1.34761	-7.0639	1.62e-12	8.15e-11
ENSMUSG00000032269	23.3265	-9.4755	1.48547	-6.37879	1.78e-10	5.02e-09
ENSMUSG00000048540	33.2723	-9.47323	1.42358	-6.6545	2.84e-11	1.02e-09
ENSMUSG00000033615	1420.69	-9.43803	1.19732	-7.88265	3.21e-15	2.94e-13
ENSMUSG00000073294	172.211	-9.40629	2.34298	-4.01466	5.95e-05	0.00032601
ENSMUSG00000060461	1383.26	-9.40097	1.15243	-8.1575	3.42e-16	4.05e-14
ENSMUSG00000056812	1110.36	-9.39692	1.18097	-7.95697	1.76e-15	1.81e-13
ENSMUSG00000039728	30.193	-9.3441	1.51722	-6.15869	7.33e-10	1.74e-08
ENSMUSG00000025488	48.4758	-9.32636	2.65589	-3.51157	0.000445461	0.00181746
ENSMUSG00000048626	108.958	-9.31406	1.50074	-6.20633	5.42e-10	1.34e-08
ENSMUSG00000032303	30.6156	-9.2929	1.66327	-5.58713	2.31e-08	3.6e-07
ENSMUSG00000020591	112.426	-9.24677	2.30731	-4.0076	6.13e-05	0.000334177
ENSMUSG00000039059	56.6582	-9.23316	1.54622	-5.97144	2.35e-09	4.8e-08
ENSMUSG00000096014	114.509	-9.16435	1.53468	-5.97152	2.35e-09	4.8e-08
ENSMUSG00000027273	8306.58	-9.15963	1.15556	-7.92658	2.25e-15	2.21e-13
ENSMUSG00000033007	58.8608	-9.13723	1.70123	-5.37097	7.83e-08	1.04e-06
ENSMUSG00000091193	71.7968	-9.10787	1.1114	-8.19493	2.51e-16	3.03e-14
ENSMUSG00000050917	92.3114	-9.09777	2.97189	-3.06127	0.00220398	0.00706242
ENSMUSG00000037578	29.193	-9.05281	1.26128	-7.17751	7.1e-13	3.86e-11
ENSMUSG00000048385	489.22	-9.04536	1.36694	-6.61721	3.66e-11	1.26e-09
ENSMUSG00000041141	225.97	-9.02881	1.63388	-5.52601	3.28e-08	4.87e-07
ENSMUSG00000009216	174.972	-9.02174	1.45259	-6.21079	5.27e-10	1.3e-08
ENSMUSG00000039533	1420.3	-8.97972	1.30421	-6.88518	5.77e-12	2.52e-10
ENSMUSG00000000202	98.724	-8.96869	1.42178	-6.30808	2.83e-10	7.48e-09
ENSMUSG00000027581	3156.1	-8.95036	0.995157	-8.99392	2.39e-19	4.84e-17
ENSMUSG00000092622	106.841	-8.94791	1.20461	-7.42808	1.1e-13	7.27e-12
ENSMUSG00000094002	24.4311	-8.94417	1.78543	-5.00952	5.46e-07	5.58e-06
ENSMUSG00000085060	21.6154	-8.88881	1.4112	-6.29874	3e-10	7.88e-09
ENSMUSG00000020125	383.018	-8.88476	1.76339	-5.03846	4.69e-07	4.93e-06
ENSMUSG00000064194	203.056	-8.86905	1.34415	-6.59826	4.16e-11	1.41e-09
ENSMUSG00000090538	1868.15	-8.85331	0.58987	-15.0089	6.42e-51	7.7e-48
ENSMUSG00000039194	201.824	-8.83333	1.18532	-7.45226	9.18e-14	6.21e-12
ENSMUSG00000058550	172.803	-8.82148	2.04645	-4.31062	1.63e-05	0.000106717
ENSMUSG00000102190	153.208	-8.81645	1.18146	-7.46234	8.5e-14	5.86e-12
ENSMUSG00000011632	21.1954	-8.81224	1.72142	-5.11916	3.07e-07	3.38e-06
ENSMUSG00000021647	21.6034	-8.8101	1.81212	-4.86176	1.16e-06	1.08e-05
ENSMUSG00000096215	27.5364	-8.79842	1.55082	-5.6734	1.4e-08	2.32e-07
ENSMUSG00000048562	176.245	-8.79105	1.38485	-6.34803	2.18e-10	5.96e-09
ENSMUSG00000054087	54.5478	-8.76725	2.68296	-3.26775	0.00108404	0.00386259
ENSMUSG00000033579	417.659	-8.7529	1.31101	-6.67648	2.45e-11	8.9e-10
ENSMUSG00000096921	555.1	-8.74024	1.13059	-7.73067	1.07e-14	8.96e-13
ENSMUSG00000033061	213.762	-8.72528	1.69895	-5.1357	2.81e-07	3.14e-06
ENSMUSG00000097156	456.71	-8.71736	1.07866	-8.08168	6.39e-16	7.2e-14
ENSMUSG00000102801	47.0665	-8.71174	1.40978	-6.17949	6.43e-10	1.55e-08
ENSMUSG00000020636	28.2601	-8.70722	2.04523	-4.25734	2.07e-05	0.000131148
ENSMUSG00000016346	1545.22	-8.70034	0.918145	-9.476	2.64e-21	6.97e-19
ENSMUSG00000020096	709.852	-8.69093	1.39606	-6.2253	4.81e-10	1.2e-08
ENSMUSG00000034891	278.704	-8.67131	1.13437	-7.64414	2.1e-14	1.68e-12
ENSMUSG00000068099	359.466	-8.65656	1.51569	-5.71131	1.12e-08	1.91e-07
ENSMUSG00000061633	43.7941	-8.65375	2.28339	-3.78987	0.000150723	0.000721749
ENSMUSG00000036123	25.9013	-8.63675	1.78543	-4.83735	1.32e-06	1.2e-05
ENSMUSG00000097849	51.5035	-8.62911	1.15107	-7.49658	6.55e-14	4.62e-12
ENSMUSG00000032056	61.0581	-8.62831	2.40936	-3.58116	0.000342072	0.00145152
ENSMUSG00000100241	21.6658	-8.62311	1.79337	-4.80832	1.52e-06	1.36e-05
ENSMUSG00000101608	102.936	-8.62085	1.14861	-7.50544	6.12e-14	4.34e-12
ENSMUSG00000097023	381.275	-8.59591	1.09863	-7.82422	5.11e-15	4.49e-13
ENSMUSG00000065952	786.184	-8.5235	0.584557	-14.5811	3.7e-48	3.76e-45
ENSMUSG00000060416	23.8896	-8.5156	2.02753	-4.19999	2.67e-05	0.000163369
ENSMUSG00000062154	14.7352	-8.49965	2.14713	-3.95862	7.54e-05	0.000399564
ENSMUSG00000091045	53.038	-8.48826	0.986621	-8.60337	7.74e-18	1.24e-15
ENSMUSG00000002324	437.634	-8.46472	0.784049	-10.7962	3.59e-27	1.39e-24
ENSMUSG00000040013	168.876	-8.46136	1.43917	-5.87931	4.12e-09	7.91e-08
ENSMUSG00000104216	45.3944	-8.44692	1.10001	-7.67893	1.6e-14	1.3e-12
ENSMUSG00000098640	1750.39	-8.43339	0.529664	-15.9221	4.45e-57	7.83e-54
ENSMUSG00000091198	83.7219	-8.43155	1.25454	-6.72084	1.81e-11	6.77e-10
ENSMUSG00000086431	57.7368	-8.42345	1.06567	-7.9044	2.69e-15	2.55e-13
ENSMUSG00000072479	39.3612	-8.41067	1.57629	-5.33573	9.52e-08	1.24e-06
ENSMUSG00000061808	812.421	-8.39717	1.13411	-7.40418	1.32e-13	8.51e-12
ENSMUSG00000032494	292.608	-8.39711	1.2433	-6.75387	1.44e-11	5.54e-10
ENSMUSG00000025090	23.1196	-8.39356	2.37218	-3.53834	0.000402657	0.00166888
ENSMUSG00000000632	1075.06	-8.39286	0.960724	-8.73597	2.42e-18	4.14e-16
ENSMUSG00000025929	10.2509	-8.38752	2.29524	-3.65432	0.000257865	0.00114465
ENSMUSG00000058966	649.472	-8.37498	1.09021	-7.68197	1.57e-14	1.28e-12
ENSMUSG00000104465	49.6277	-8.36603	1.21852	-6.86571	6.62e-12	2.85e-10
ENSMUSG00000061911	882.824	-8.36361	1.26467	-6.61328	3.76e-11	1.29e-09
ENSMUSG00000053550	547.295	-8.35922	0.952642	-8.77478	1.71e-18	3.03e-16
ENSMUSG00000085998	558.651	-8.35638	1.09463	-7.63398	2.28e-14	1.79e-12
ENSMUSG00000047021	96.314	-8.35621	1.12086	-7.45521	8.97e-14	6.1e-12
ENSMUSG00000034336	1812.81	-8.35515	1.05502	-7.91943	2.39e-15	2.32e-13
ENSMUSG00000101645	36.9954	-8.35479	1.69274	-4.93567	7.99e-07	7.79e-06
ENSMUSG00000032517	894.072	-8.34219	1.17906	-7.07526	1.49e-12	7.6e-11
ENSMUSG00000071234	199.373	-8.32859	1.17412	-7.09351	1.31e-12	6.74e-11
ENSMUSG00000046378	202.764	-8.32854	0.762348	-10.9249	8.77e-28	3.56e-25
ENSMUSG00000044681	147.642	-8.3193	1.37311	-6.05873	1.37e-09	3e-08
ENSMUSG00000021056	24.9856	-8.27165	1.59343	-5.19109	2.09e-07	2.43e-06
ENSMUSG00000002100	88.1993	-8.26805	1.15701	-7.14602	8.93e-13	4.78e-11
ENSMUSG00000097483	74.5247	-8.26632	1.4426	-5.73015	1e-08	1.74e-07
ENSMUSG00000025468	303.123	-8.24347	1.38976	-5.93157	3e-09	5.93e-08
ENSMUSG00000063129	17.1959	-8.20832	1.49974	-5.47317	4.42e-08	6.33e-07
ENSMUSG00000066189	86.2262	-8.20796	1.3627	-6.02331	1.71e-09	3.64e-08
ENSMUSG00000103204	16.2313	-8.20123	1.34157	-6.11316	9.77e-10	2.23e-08
ENSMUSG00000046323	507.707	-8.18052	1.19439	-6.8491	7.43e-12	3.15e-10
ENSMUSG00000055403	60.952	-8.15448	1.33761	-6.09631	1.09e-09	2.45e-08
ENSMUSG00000028865	53.1477	-8.15261	1.25964	-6.47217	9.66e-11	2.91e-09
ENSMUSG00000046804	21.7976	-8.14566	3.32296	-2.45133	0.0142331	0.0336325
ENSMUSG00000074366	56.2893	-8.09072	1.27456	-6.34786	2.18e-10	5.96e-09
ENSMUSG00000086258	212.877	-8.09056	0.998158	-8.10549	5.25e-16	6e-14
ENSMUSG00000024266	29.0992	-8.08723	2.15887	-3.74605	0.000179642	0.000840131
ENSMUSG00000102579	52.1378	-8.08605	1.15796	-6.983	2.89e-12	1.35e-10
ENSMUSG00000026645	14.8254	-8.07662	1.79749	-4.49327	7.01e-06	5.13e-05
ENSMUSG00000015365	197.026	-8.06891	1.89389	-4.26049	2.04e-05	0.000129626
ENSMUSG00000033200	48.4247	-8.06354	1.61982	-4.97805	6.42e-07	6.42e-06
ENSMUSG00000021207	32.5399	-8.05546	1.237	-6.51211	7.41e-11	2.31e-09
ENSMUSG00000030873	27.5253	-8.04983	1.64083	-4.90595	9.3e-07	8.88e-06
ENSMUSG00000097545	615.196	-8.03769	1.00122	-8.02792	9.91e-16	1.08e-13
ENSMUSG00000063543	383.943	-8.0239	1.01222	-7.92704	2.24e-15	2.21e-13
ENSMUSG00000068537	32.6879	-8.01807	1.55281	-5.16359	2.42e-07	2.76e-06
ENSMUSG00000022445	65.0957	-8.0119	2.10467	-3.80673	0.000140818	0.000681367
ENSMUSG00000035560	16.1727	-8.01066	1.44539	-5.54221	2.99e-08	4.48e-07
ENSMUSG00000091095	123.129	-8.00542	1.38716	-5.77108	7.88e-09	1.41e-07
ENSMUSG00000055942	14.008	-8.00402	1.75878	-4.5509	5.34e-06	4.09e-05
ENSMUSG00000010505	457.076	-8.0021	1.06055	-7.54525	4.51e-14	3.32e-12
ENSMUSG00000059213	247.947	-7.99672	1.16294	-6.87629	6.14e-12	2.66e-10
ENSMUSG00000021848	96.2724	-7.97553	1.30236	-6.12391	9.13e-10	2.1e-08
ENSMUSG00000030054	100.725	-7.97536	1.52347	-5.235	1.65e-07	1.99e-06
ENSMUSG00000040935	76.4414	-7.96979	1.94068	-4.1067	4.01e-05	0.000231574
ENSMUSG00000100891	69.0167	-7.94212	1.05876	-7.50132	6.32e-14	4.47e-12
ENSMUSG00000032083	100.835	-7.92428	1.47617	-5.36816	7.95e-08	1.05e-06
ENSMUSG00000046687	15.1293	-7.92038	1.45499	-5.44362	5.22e-08	7.27e-07
ENSMUSG00000035551	143.885	-7.92025	1.493	-5.30493	1.13e-07	1.43e-06
ENSMUSG00000037390	118.002	-7.91378	1.87898	-4.21175	2.53e-05	0.000156361
ENSMUSG00000039337	44.7093	-7.89446	2.21437	-3.56511	0.000363703	0.00152856
ENSMUSG00000020436	790.478	-7.88556	1.37991	-5.71454	1.1e-08	1.88e-07
ENSMUSG00000037984	349.076	-7.87776	1.53066	-5.14666	2.65e-07	2.98e-06
ENSMUSG00000046338	194.802	-7.877	1.177	-6.69242	2.2e-11	8.07e-10
ENSMUSG00000090254	79.483	-7.87684	1.90062	-4.14436	3.41e-05	0.000201322
ENSMUSG00000062742	47.9879	-7.86329	1.22396	-6.42446	1.32e-10	3.85e-09
ENSMUSG00000091490	44.1975	-7.85529	2.82312	-2.78248	0.00539452	0.0149747
ENSMUSG00000096146	31.8824	-7.84577	1.75815	-4.46252	8.1e-06	5.81e-05
ENSMUSG00000090592	47.9927	-7.83123	1.23345	-6.34903	2.17e-10	5.94e-09
ENSMUSG00000046240	368.285	-7.82627	1.08897	-7.18687	6.63e-13	3.64e-11
ENSMUSG00000013643	396.314	-7.81289	1.91221	-4.0858	4.39e-05	0.000250426
ENSMUSG00000028785	339.869	-7.80778	1.23044	-6.34551	2.22e-10	6.03e-09
ENSMUSG00000005716	275.426	-7.80028	1.71837	-4.53935	5.64e-06	4.29e-05
ENSMUSG00000104015	28.9238	-7.79583	1.15377	-6.75685	1.41e-11	5.45e-10
ENSMUSG00000058441	273.472	-7.79488	1.12752	-6.91331	4.73e-12	2.11e-10
ENSMUSG00000027350	2787.47	-7.79313	0.948561	-8.21573	2.11e-16	2.6e-14
ENSMUSG00000071658	1477.12	-7.78706	0.890072	-8.7488	2.16e-18	3.79e-16
ENSMUSG00000009350	2611.01	-7.78465	1.171	-6.64785	2.97e-11	1.06e-09
ENSMUSG00000037335	99.5716	-7.78258	1.79496	-4.33579	1.45e-05	9.68e-05
ENSMUSG00000050121	55.0112	-7.78142	2.36238	-3.29389	0.000988122	0.00357292
ENSMUSG00000058975	815.884	-7.77066	0.828385	-9.3805	6.57e-21	1.63e-18
ENSMUSG00000045994	1276.47	-7.76931	1.56428	-4.96669	6.81e-07	6.76e-06
ENSMUSG00000040972	312.229	-7.75395	1.45641	-5.32402	1.01e-07	1.31e-06
ENSMUSG00000031162	959.545	-7.74917	1.08135	-7.1662	7.71e-13	4.18e-11
ENSMUSG00000058328	74.5813	-7.74766	1.34713	-5.75122	8.86e-09	1.56e-07
ENSMUSG00000029848	70.0806	-7.74238	1.42491	-5.43357	5.52e-08	7.64e-07
ENSMUSG00000042372	23.447	-7.74086	1.38964	-5.57041	2.54e-08	3.92e-07
ENSMUSG00000025400	41.3837	-7.73243	1.70035	-4.54754	5.43e-06	4.15e-05
ENSMUSG00000025576	465.185	-7.72675	1.18492	-6.52088	6.99e-11	2.2e-09
ENSMUSG00000011034	201.226	-7.72624	1.52155	-5.07788	3.82e-07	4.11e-06
ENSMUSG00000084956	68.2285	-7.71489	1.81559	-4.24925	2.14e-05	0.000135517
ENSMUSG00000043843	209.073	-7.70933	1.15438	-6.67831	2.42e-11	8.8e-10
ENSMUSG00000047394	61.0297	-7.70224	1.18855	-6.48038	9.15e-11	2.77e-09
ENSMUSG00000061718	782.915	-7.69805	0.970873	-7.929	2.21e-15	2.19e-13
ENSMUSG00000040413	212.647	-7.69157	1.27214	-6.04616	1.48e-09	3.21e-08
ENSMUSG00000002341	2741.27	-7.66172	0.821083	-9.33124	1.05e-20	2.54e-18
ENSMUSG00000098239	171.863	-7.65969	1.60442	-4.77413	1.8e-06	1.58e-05
ENSMUSG00000090101	75.4821	-7.65867	1.06135	-7.21594	5.36e-13	2.99e-11
ENSMUSG00000035277	93.7593	-7.6564	1.3164	-5.81616	6.02e-09	1.11e-07
ENSMUSG00000047720	93.4694	-7.63364	1.93613	-3.94274	8.06e-05	0.000423402
ENSMUSG00000034145	191.17	-7.63127	1.27181	-6.00032	1.97e-09	4.14e-08
ENSMUSG00000043681	39.3048	-7.61823	2.21841	-3.43409	0.000594555	0.00232198
ENSMUSG00000005892	93.8498	-7.61411	1.64851	-4.61878	3.86e-06	3.08e-05
ENSMUSG00000035522	25.0326	-7.61312	3.83235	-1.98654	0.046973	0.089908
ENSMUSG00000102969	62.869	-7.60096	1.63832	-4.63948	3.49e-06	2.82e-05
ENSMUSG00000099216	31.6591	-7.59781	1.92409	-3.94879	7.85e-05	0.00041375
ENSMUSG00000020679	97.3128	-7.59672	1.27149	-5.97468	2.31e-09	4.72e-08
ENSMUSG00000048978	516.434	-7.59596	1.38462	-5.48597	4.11e-08	5.94e-07
ENSMUSG00000029445	52.3158	-7.59007	2.06836	-3.66961	0.000242921	0.00108635
ENSMUSG00000026815	432.546	-7.5875	1.40186	-5.41244	6.22e-08	8.46e-07
ENSMUSG00000074637	1649.27	-7.58323	1.04823	-7.23431	4.68e-13	2.67e-11
ENSMUSG00000021622	74.4852	-7.57202	1.21367	-6.23893	4.41e-10	1.11e-08
ENSMUSG00000023433	22.7992	-7.57167	1.39032	-5.44598	5.15e-08	7.18e-07
ENSMUSG00000027556	744.63	-7.57041	1.25652	-6.02492	1.69e-09	3.61e-08
ENSMUSG00000028976	313.365	-7.5681	1.01725	-7.43973	1.01e-13	6.74e-12
ENSMUSG00000102740	10.7409	-7.56465	2.01595	-3.7524	0.000175148	0.000820978
ENSMUSG00000090408	24.5847	-7.56256	1.15742	-6.53397	6.4e-11	2.05e-09
ENSMUSG00000030851	137.472	-7.54743	1.18506	-6.36881	1.91e-10	5.31e-09
ENSMUSG00000040136	205.745	-7.54702	1.23821	-6.09511	1.09e-09	2.46e-08
ENSMUSG00000032080	193.198	-7.54004	3.28113	-2.298	0.0215618	0.0474961
ENSMUSG00000079042	271.391	-7.53922	1.43863	-5.24056	1.6e-07	1.95e-06
ENSMUSG00000078240	1534.8	-7.53236	0.628163	-11.9911	3.96e-33	2.13e-30
ENSMUSG00000040759	128.782	-7.52611	1.81565	-4.14514	3.4e-05	0.000200761
ENSMUSG00000031760	515.374	-7.52369	1.20249	-6.25678	3.93e-10	1.01e-08
ENSMUSG00000089675	67.4659	-7.52226	1.96724	-3.82377	0.000131428	0.000642799
ENSMUSG00000026125	27.9777	-7.51416	1.57872	-4.75965	1.94e-06	1.68e-05
ENSMUSG00000025318	789.186	-7.50468	0.912625	-8.22317	1.98e-16	2.46e-14
ENSMUSG00000022441	95.7747	-7.49791	1.06499	-7.04034	1.92e-12	9.35e-11
ENSMUSG00000081044	122.594	-7.47345	1.72924	-4.32181	1.55e-05	0.000102208
ENSMUSG00000003436	171.346	-7.46108	0.80938	-9.21826	3.02e-20	6.81e-18
ENSMUSG00000074268	58.9879	-7.45047	1.1342	-6.56893	5.07e-11	1.69e-09
ENSMUSG00000057003	291.874	-7.44803	1.14786	-6.48864	8.66e-11	2.65e-09
ENSMUSG00000053228	30.6667	-7.43469	1.13608	-6.54417	5.98e-11	1.93e-09
ENSMUSG00000103421	20.9129	-7.43229	1.99629	-3.72306	0.000196824	0.000907084
ENSMUSG00000023192	36.9503	-7.43152	1.77286	-4.19183	2.77e-05	0.000168425
ENSMUSG00000018634	19.4258	-7.42888	1.70718	-4.35156	1.35e-05	9.09e-05
ENSMUSG00000030302	1614.32	-7.42814	0.852644	-8.71189	2.99e-18	5.05e-16
ENSMUSG00000043460	487.526	-7.42636	1.25036	-5.93938	2.86e-09	5.7e-08
ENSMUSG00000032484	1325.68	-7.41691	1.45305	-5.10438	3.32e-07	3.63e-06
ENSMUSG00000067879	206.226	-7.40115	1.29279	-5.72494	1.03e-08	1.78e-07
ENSMUSG00000103680	21.9596	-7.4008	1.13871	-6.49927	8.07e-11	2.49e-09
ENSMUSG00000090546	313.999	-7.38581	1.81399	-4.07159	4.67e-05	0.000264156
ENSMUSG00000076463	19.7883	-7.38331	1.44866	-5.09665	3.46e-07	3.76e-06
ENSMUSG00000053046	1172.41	-7.38207	0.845352	-8.73254	2.49e-18	4.24e-16
ENSMUSG00000032105	32.0671	-7.38113	1.21491	-6.07546	1.24e-09	2.74e-08
ENSMUSG00000040412	1295.66	-7.37075	0.833738	-8.84061	9.52e-19	1.7e-16
ENSMUSG00000102575	41.452	-7.36826	1.07609	-6.84725	7.53e-12	3.18e-10
ENSMUSG00000014609	33.7465	-7.35018	1.23118	-5.97001	2.37e-09	4.83e-08
ENSMUSG00000005089	7137.04	-7.34593	0.866646	-8.47627	2.33e-17	3.45e-15
ENSMUSG00000102956	70.2784	-7.342	0.860039	-8.53683	1.38e-17	2.13e-15
ENSMUSG00000043670	444.148	-7.30345	1.41889	-5.1473	2.64e-07	2.98e-06
ENSMUSG00000020383	39.047	-7.30303	1.94147	-3.7616	0.00016883	0.000795462
ENSMUSG00000052212	499.272	-7.29398	1.37434	-5.30724	1.11e-07	1.42e-06
ENSMUSG00000066767	26.415	-7.29121	1.2779	-5.70561	1.16e-08	1.97e-07
ENSMUSG00000028716	1010.14	-7.284	0.872974	-8.3439	7.19e-17	9.91e-15
ENSMUSG00000029420	125.141	-7.27904	1.11344	-6.53746	6.26e-11	2e-09
ENSMUSG00000031160	18.4943	-7.27864	1.41257	-5.15277	2.57e-07	2.9e-06
ENSMUSG00000055078	127.161	-7.27831	1.29828	-5.6061	2.07e-08	3.27e-07
ENSMUSG00000045587	33.7823	-7.27466	2.67055	-2.72403	0.00644901	0.0174038
ENSMUSG00000071665	22.8128	-7.26962	1.18914	-6.11336	9.76e-10	2.23e-08
ENSMUSG00000001260	195.458	-7.26909	1.49231	-4.87103	1.11e-06	1.04e-05
ENSMUSG00000058740	321.388	-7.26625	1.20964	-6.00693	1.89e-09	3.99e-08
ENSMUSG00000063796	50.9933	-7.25275	1.29857	-5.58518	2.33e-08	3.63e-07
ENSMUSG00000032191	70.1523	-7.25183	2.54001	-2.85504	0.00430317	0.0124046
ENSMUSG00000021087	10570.1	-7.24484	0.872541	-8.30315	1.01e-16	1.33e-14
ENSMUSG00000074365	103.287	-7.24004	0.890692	-8.12856	4.34e-16	5.03e-14
ENSMUSG00000051732	83.0141	-7.23952	1.51008	-4.79413	1.63e-06	1.44e-05
ENSMUSG00000036463	19.5625	-7.23187	3.4144	-2.11805	0.0341707	0.0693398
ENSMUSG00000034701	231.215	-7.22343	1.04315	-6.92465	4.37e-12	1.96e-10
ENSMUSG00000032065	99.9834	-7.21414	1.28992	-5.59271	2.24e-08	3.5e-07
ENSMUSG00000011305	28.3464	-7.20799	1.05773	-6.81461	9.45e-12	3.89e-10
ENSMUSG00000104363	21.7996	-7.20484	1.20531	-5.97759	2.26e-09	4.65e-08
ENSMUSG00000043388	875.423	-7.20347	1.02025	-7.06047	1.66e-12	8.32e-11
ENSMUSG00000095474	27.1162	-7.20307	1.4794	-4.86891	1.12e-06	1.04e-05
ENSMUSG00000070306	37.265	-7.19715	1.03364	-6.96292	3.33e-12	1.53e-10
ENSMUSG00000044434	218.248	-7.19169	1.03091	-6.97604	3.04e-12	1.41e-10
ENSMUSG00000070777	27.8351	-7.18215	1.05516	-6.80668	9.99e-12	4.09e-10
ENSMUSG00000038891	43.1539	-7.1786	2.9676	-2.419	0.0155634	0.0362213
ENSMUSG00000034486	70.4393	-7.17655	1.24496	-5.76447	8.19e-09	1.45e-07
ENSMUSG00000036913	545.813	-7.16982	0.896763	-7.99522	1.29e-15	1.34e-13
ENSMUSG00000086795	17.261	-7.16651	1.36876	-5.23576	1.64e-07	1.99e-06
ENSMUSG00000090460	18.584	-7.16086	1.08049	-6.6274	3.42e-11	1.19e-09
ENSMUSG00000066129	512.754	-7.1564	1.03319	-6.9265	4.31e-12	1.94e-10
ENSMUSG00000101392	395.194	-7.15377	0.79634	-8.98332	2.63e-19	5.25e-17
ENSMUSG00000030519	1221.73	-7.14684	0.929983	-7.68492	1.53e-14	1.25e-12
ENSMUSG00000041237	163.602	-7.14183	1.12264	-6.36165	2e-10	5.54e-09
ENSMUSG00000051176	158.311	-7.13724	2.11632	-3.37247	0.000744962	0.00281683
ENSMUSG00000035427	18.2606	-7.13199	2.73442	-2.60823	0.00910118	0.023179
ENSMUSG00000045010	108.242	-7.12298	1.08065	-6.59139	4.36e-11	1.47e-09
ENSMUSG00000098087	117.253	-7.12242	1.63987	-4.34329	1.4e-05	9.41e-05
ENSMUSG00000032093	560.145	-7.12194	1.18106	-6.0301	1.64e-09	3.5e-08
ENSMUSG00000096284	19.1796	-7.12089	1.40132	-5.08156	3.74e-07	4.04e-06
ENSMUSG00000018554	661.281	-7.11978	0.868072	-8.20183	2.37e-16	2.88e-14
ENSMUSG00000045087	113.565	-7.11542	1.11097	-6.40468	1.51e-10	4.31e-09
ENSMUSG00000085029	36.7044	-7.10965	1.11085	-6.4002	1.55e-10	4.43e-09
ENSMUSG00000028255	222.95	-7.10863	1.79544	-3.95928	7.52e-05	0.000398701
ENSMUSG00000032310	17.9278	-7.10552	2.76722	-2.56775	0.0102361	0.0256209
ENSMUSG00000022129	58.7704	-7.09706	1.40846	-5.03889	4.68e-07	4.92e-06
ENSMUSG00000062028	38.917	-7.09633	1.48791	-4.76931	1.85e-06	1.61e-05
ENSMUSG00000027359	262.366	-7.09629	0.940446	-7.54567	4.5e-14	3.32e-12
ENSMUSG00000028415	17.6647	-7.08384	1.51561	-4.67393	2.95e-06	2.44e-05
ENSMUSG00000023902	72.522	-7.07889	1.51503	-4.67244	2.98e-06	2.45e-05
ENSMUSG00000096464	15.3963	-7.07635	1.8398	-3.84626	0.000119934	0.000594712
ENSMUSG00000028109	262.089	-7.07039	1.40383	-5.03649	4.74e-07	4.96e-06
ENSMUSG00000025726	62.5296	-7.06999	1.25056	-5.65344	1.57e-08	2.57e-07
ENSMUSG00000103055	92.3173	-7.06857	1.16657	-6.05928	1.37e-09	2.99e-08
ENSMUSG00000020396	506.938	-7.05114	0.707865	-9.96114	2.25e-23	7.08e-21
ENSMUSG00000034645	116.298	-7.05087	1.22196	-5.77014	7.92e-09	1.41e-07
ENSMUSG00000043050	53.2686	-7.04563	1.29763	-5.42962	5.65e-08	7.77e-07
ENSMUSG00000021944	351.145	-7.04329	1.44096	-4.8879	1.02e-06	9.62e-06
ENSMUSG00000017316	62.7277	-7.03696	1.56289	-4.50253	6.71e-06	4.96e-05
ENSMUSG00000006587	128.519	-7.03173	1.01393	-6.93514	4.06e-12	1.83e-10
ENSMUSG00000029343	42.3845	-7.02996	1.29215	-5.44051	5.31e-08	7.38e-07
ENSMUSG00000029679	16.9833	-7.02749	1.80017	-3.90379	9.47e-05	0.000485162
ENSMUSG00000040035	2060.21	-7.02736	0.962188	-7.30352	2.8e-13	1.67e-11
ENSMUSG00000044352	499.902	-7.02301	1.05259	-6.67214	2.52e-11	9.15e-10
ENSMUSG00000036500	16.8646	-7.01707	2.62774	-2.67038	0.00757662	0.0198974
ENSMUSG00000016349	1127.25	-7.01588	0.988656	-7.09639	1.28e-12	6.63e-11
ENSMUSG00000046750	16.6747	-7.00555	1.14952	-6.09431	1.1e-09	2.47e-08
ENSMUSG00000104072	16.7294	-7.00496	1.25705	-5.57252	2.51e-08	3.87e-07
ENSMUSG00000029120	2916.61	-7.00465	0.910105	-7.69653	1.4e-14	1.15e-12
ENSMUSG00000015090	654.122	-6.99808	1.20027	-5.83042	5.53e-09	1.03e-07
ENSMUSG00000026175	711.656	-6.99752	0.85044	-8.22812	1.9e-16	2.38e-14
ENSMUSG00000067889	4192.87	-6.98899	0.753926	-9.27013	1.86e-20	4.38e-18
ENSMUSG00000034391	746.331	-6.98808	1.33453	-5.23636	1.64e-07	1.98e-06
ENSMUSG00000068154	394.794	-6.98373	0.87024	-8.02507	1.01e-15	1.1e-13
ENSMUSG00000068893	7547.67	-6.9698	0.579131	-12.0349	2.33e-33	1.34e-30
ENSMUSG00000097913	71.835	-6.96852	0.862248	-8.08181	6.38e-16	7.2e-14
ENSMUSG00000054662	255.527	-6.96807	1.54065	-4.52281	6.1e-06	4.58e-05
ENSMUSG00000031170	164.547	-6.96748	1.07623	-6.47399	9.54e-11	2.88e-09
ENSMUSG00000027072	122.947	-6.96551	1.6223	-4.29361	1.76e-05	0.00011388
ENSMUSG00000020037	204.821	-6.96543	0.940819	-7.40359	1.33e-13	8.53e-12
ENSMUSG00000075020	45.2044	-6.95149	1.48755	-4.67313	2.97e-06	2.45e-05
ENSMUSG00000005232	18.3319	-6.95047	2.08917	-3.3269	0.000878179	0.00323384
ENSMUSG00000030406	18.2705	-6.9472	1.16744	-5.95082	2.67e-09	5.37e-08
ENSMUSG00000013936	94.5348	-6.94463	1.52829	-4.54404	5.52e-06	4.21e-05
ENSMUSG00000087301	27.6289	-6.94458	1.53786	-4.51575	6.31e-06	4.71e-05
ENSMUSG00000045967	464.228	-6.91882	1.29834	-5.32898	9.88e-08	1.28e-06
ENSMUSG00000053856	25.5733	-6.91865	2.09165	-3.30774	0.000940522	0.00342427
ENSMUSG00000074445	120.218	-6.91837	0.875182	-7.90506	2.68e-15	2.55e-13
ENSMUSG00000085452	33.6583	-6.91671	0.985987	-7.01502	2.3e-12	1.1e-10
ENSMUSG00000087166	243.071	-6.91283	1.0122	-6.82948	8.52e-12	3.56e-10
ENSMUSG00000028222	1741.68	-6.91231	0.982047	-7.03868	1.94e-12	9.41e-11
ENSMUSG00000035451	167.44	-6.90095	1.50966	-4.5712	4.85e-06	3.77e-05
ENSMUSG00000050866	47.8715	-6.89861	2.10457	-3.27791	0.00104577	0.00374545
ENSMUSG00000037771	255.726	-6.89706	1.01005	-6.82843	8.59e-12	3.58e-10
ENSMUSG00000059908	15.4476	-6.89094	1.33469	-5.16295	2.43e-07	2.77e-06
ENSMUSG00000020932	541.37	-6.88673	1.04419	-6.59531	4.24e-11	1.44e-09
ENSMUSG00000034730	1349.61	-6.88457	0.936701	-7.3498	1.98e-13	1.23e-11
ENSMUSG00000073682	41.82	-6.88368	1.26407	-5.44567	5.16e-08	7.19e-07
ENSMUSG00000024738	15.3578	-6.88262	2.1284	-3.2337	0.00122199	0.00427615
ENSMUSG00000044279	384.911	-6.88136	0.940835	-7.3141	2.59e-13	1.56e-11
ENSMUSG00000094806	12.9952	-6.87604	3.12879	-2.19767	0.0279729	0.0588006
ENSMUSG00000059179	104.8	-6.87015	1.04699	-6.56179	5.32e-11	1.75e-09
ENSMUSG00000030500	285.417	-6.86434	1.33551	-5.13988	2.75e-07	3.08e-06
ENSMUSG00000053693	618.338	-6.86333	0.737209	-9.30988	1.28e-20	3.07e-18
ENSMUSG00000029522	15.1336	-6.86118	1.76418	-3.88917	0.000100589	0.000510295
ENSMUSG00000023995	88.5847	-6.85123	1.21295	-5.64841	1.62e-08	2.63e-07
ENSMUSG00000006056	485.92	-6.85038	0.952027	-7.19558	6.22e-13	3.43e-11
ENSMUSG00000096734	14.995	-6.85013	1.399	-4.89645	9.76e-07	9.25e-06
ENSMUSG00000054423	2007.04	-6.8466	0.916701	-7.46873	8.1e-14	5.61e-12
ENSMUSG00000054446	68.8018	-6.84336	1.43831	-4.75793	1.96e-06	1.69e-05
ENSMUSG00000030683	1824.3	-6.84296	0.708267	-9.66155	4.39e-22	1.26e-19
ENSMUSG00000070797	14.8167	-6.83042	3.15739	-2.16331	0.030517	0.0631722
ENSMUSG00000041986	481.228	-6.82917	1.31048	-5.21119	1.88e-07	2.22e-06
ENSMUSG00000060630	19.191	-6.82894	1.22755	-5.56307	2.65e-08	4.06e-07
ENSMUSG00000038745	34.8523	-6.82893	1.37567	-4.96409	6.9e-07	6.84e-06
ENSMUSG00000074369	36.5013	-6.82761	2.83706	-2.40658	0.0161025	0.0372689
ENSMUSG00000024863	14.6316	-6.81245	1.98586	-3.43049	0.000602498	0.00234849
ENSMUSG00000028876	173.49	-6.80611	1.00091	-6.79991	1.05e-11	4.24e-10
ENSMUSG00000030428	3533.67	-6.80556	0.71247	-9.55207	1.27e-21	3.46e-19
ENSMUSG00000076580	18.477	-6.80416	1.94127	-3.50501	0.000456591	0.00185284
ENSMUSG00000073243	14.5045	-6.79975	2.55948	-2.65669	0.00789113	0.0205779
ENSMUSG00000023132	844.245	-6.79658	1.38668	-4.90133	9.52e-07	9.07e-06
ENSMUSG00000102521	24.7354	-6.7952	1.1429	-5.94558	2.75e-09	5.5e-08
ENSMUSG00000025467	27.1827	-6.78889	1.50466	-4.51192	6.42e-06	4.78e-05
ENSMUSG00000057615	23.887	-6.78842	1.68072	-4.03898	5.37e-05	0.000298825
ENSMUSG00000042529	69.8813	-6.784	1.18347	-5.7323	9.91e-09	1.72e-07
ENSMUSG00000031651	49.3328	-6.77989	2.24832	-3.01553	0.00256526	0.008029
ENSMUSG00000097079	28.9738	-6.77866	1.02511	-6.6126	3.78e-11	1.3e-09
ENSMUSG00000095589	26.4339	-6.77703	1.76542	-3.83877	0.000123651	0.000611077
ENSMUSG00000070880	1207.72	-6.76924	1.03605	-6.53372	6.42e-11	2.05e-09
ENSMUSG00000022651	195.204	-6.76749	1.32828	-5.09491	3.49e-07	3.79e-06
ENSMUSG00000102814	14.0958	-6.76103	1.08168	-6.25048	4.09e-10	1.04e-08
ENSMUSG00000058579	14.1007	-6.75877	1.50144	-4.50151	6.75e-06	4.98e-05
ENSMUSG00000072601	301.382	-6.75175	1.60547	-4.20547	2.61e-05	0.000160128
ENSMUSG00000053310	1654.77	-6.74318	0.704956	-9.5654	1.12e-21	3.1e-19
ENSMUSG00000024154	44.8237	-6.74207	1.26305	-5.33794	9.4e-08	1.22e-06
ENSMUSG00000090129	28.1019	-6.73834	0.996564	-6.76157	1.37e-11	5.31e-10
ENSMUSG00000074734	19.9498	-6.73751	2.08499	-3.23143	0.00123172	0.00430393
ENSMUSG00000025497	155.089	-6.73323	2.37742	-2.83216	0.00462349	0.0131773
ENSMUSG00000024973	62.1826	-6.73239	1.98403	-3.39329	0.000690591	0.00264268
ENSMUSG00000059244	359.87	-6.72475	0.787484	-8.53953	1.35e-17	2.1e-15
ENSMUSG00000039372	238.851	-6.72025	0.883311	-7.60803	2.78e-14	2.13e-12
ENSMUSG00000035805	868.499	-6.71933	1.36614	-4.91849	8.72e-07	8.4e-06
ENSMUSG00000090244	13.6893	-6.71822	1.03262	-6.50599	7.72e-11	2.4e-09
ENSMUSG00000104257	147.785	-6.71754	0.909373	-7.387	1.5e-13	9.59e-12
ENSMUSG00000020734	156.518	-6.71557	1.17962	-5.693	1.25e-08	2.1e-07
ENSMUSG00000076508	15.563	-6.71427	1.87466	-3.58159	0.000341509	0.00144937
ENSMUSG00000099294	22.9819	-6.71373	0.845427	-7.94123	2e-15	2.01e-13
ENSMUSG00000066107	48.5363	-6.70446	1.23513	-5.42816	5.69e-08	7.82e-07
ENSMUSG00000099969	32.4938	-6.69749	0.982333	-6.81794	9.24e-12	3.82e-10
ENSMUSG00000024256	23.2736	-6.69605	1.71401	-3.90667	9.36e-05	0.000480733
ENSMUSG00000047797	162.911	-6.69514	0.947001	-7.06984	1.55e-12	7.87e-11
ENSMUSG00000079440	27.1654	-6.69029	2.91421	-2.29574	0.0216905	0.0477319
ENSMUSG00000079536	13.4406	-6.68872	1.91678	-3.48956	0.000483824	0.00194564
ENSMUSG00000060685	13.4212	-6.68862	2.74081	-2.44038	0.0146719	0.0344717
ENSMUSG00000085824	22.513	-6.68418	0.846535	-7.89592	2.88e-15	2.69e-13
ENSMUSG00000026336	13.2775	-6.67265	2.577	-2.58931	0.00961687	0.0242931
ENSMUSG00000003051	769.46	-6.67027	0.914037	-7.29759	2.93e-13	1.73e-11
ENSMUSG00000028804	723.801	-6.66614	0.79902	-8.34289	7.25e-17	9.91e-15
ENSMUSG00000024313	148.037	-6.66527	1.28663	-5.18042	2.21e-07	2.56e-06
ENSMUSG00000027703	20.3863	-6.66311	1.68265	-3.95989	7.5e-05	0.000397806
ENSMUSG00000029883	19.5913	-6.66154	2.86878	-2.32208	0.0202287	0.0450294
ENSMUSG00000100457	32.0457	-6.66052	1.06048	-6.28069	3.37e-10	8.81e-09
ENSMUSG00000086155	22.2598	-6.65881	0.910098	-7.31658	2.54e-13	1.54e-11
ENSMUSG00000049583	646.459	-6.65785	1.13006	-5.89161	3.82e-09	7.4e-08
ENSMUSG00000070570	492.642	-6.65698	1.10125	-6.04492	1.49e-09	3.23e-08
ENSMUSG00000008843	94.264	-6.65428	1.38227	-4.81401	1.48e-06	1.33e-05
ENSMUSG00000092305	23.4959	-6.64929	1.5804	-4.20734	2.58e-05	0.00015896
ENSMUSG00000096276	27.0605	-6.63948	1.40412	-4.72858	2.26e-06	1.92e-05
ENSMUSG00000103803	97.5149	-6.63304	1.36114	-4.87314	1.1e-06	1.03e-05
ENSMUSG00000086707	246.696	-6.62758	0.87463	-7.57757	3.52e-14	2.64e-12
ENSMUSG00000046774	71.106	-6.62658	1.15067	-5.75889	8.47e-09	1.5e-07
ENSMUSG00000078938	12.8584	-6.6262	1.86088	-3.56079	0.000369745	0.00155222
ENSMUSG00000026959	1413.51	-6.62296	0.796721	-8.31277	9.35e-17	1.23e-14
ENSMUSG00000078688	12.7994	-6.61948	2.01863	-3.27919	0.00104106	0.00373263
ENSMUSG00000033006	196.401	-6.61861	1.36517	-4.8482	1.25e-06	1.14e-05
ENSMUSG00000094840	121.345	-6.61304	1.04539	-6.32594	2.52e-10	6.79e-09
ENSMUSG00000085242	94.0277	-6.60558	1.08636	-6.08049	1.2e-09	2.67e-08
ENSMUSG00000029656	43.0512	-6.60477	1.46716	-4.50173	6.74e-06	4.98e-05
ENSMUSG00000032323	996.763	-6.6043	0.823104	-8.02366	1.03e-15	1.11e-13
ENSMUSG00000070985	143.87	-6.59782	0.745117	-8.85474	8.39e-19	1.52e-16
ENSMUSG00000024907	34.8375	-6.59098	1.27801	-5.15724	2.51e-07	2.84e-06
ENSMUSG00000096753	24.3164	-6.58937	2.12253	-3.10449	0.00190604	0.00623957
ENSMUSG00000070677	12.5119	-6.58756	3.09246	-2.1302	0.0331551	0.0676199
ENSMUSG00000021953	301.772	-6.58751	1.43401	-4.59376	4.35e-06	3.43e-05
ENSMUSG00000046180	31.8125	-6.58702	1.4034	-4.69362	2.68e-06	2.24e-05
ENSMUSG00000000103	12.4543	-6.58064	3.06757	-2.14523	0.0319345	0.065597
ENSMUSG00000020297	5953.27	-6.57706	0.933156	-7.04819	1.81e-12	8.91e-11
ENSMUSG00000035686	297.648	-6.56706	0.952345	-6.89567	5.36e-12	2.35e-10
ENSMUSG00000102618	135.974	-6.56449	0.921621	-7.12277	1.06e-12	5.55e-11
ENSMUSG00000091572	14.0037	-6.56306	1.39073	-4.71915	2.37e-06	2e-05
ENSMUSG00000017204	242.737	-6.54156	1.07536	-6.08313	1.18e-09	2.63e-08
ENSMUSG00000064039	12.0926	-6.53739	1.66925	-3.91637	8.99e-05	0.000464879
ENSMUSG00000044820	90.3747	-6.53644	0.933682	-7.00071	2.55e-12	1.21e-10
ENSMUSG00000029546	12.0439	-6.53359	1.60949	-4.05942	4.92e-05	0.000276642
ENSMUSG00000024029	12.0714	-6.53294	1.92676	-3.39063	0.000697321	0.00266418
ENSMUSG00000027442	13.6903	-6.52992	2.93651	-2.2237	0.0261684	0.0557311
ENSMUSG00000004892	1139.72	-6.52544	0.908467	-7.18292	6.82e-13	3.73e-11
ENSMUSG00000031844	49.5642	-6.52379	1.52841	-4.26835	1.97e-05	0.000125725
ENSMUSG00000028307	261.973	-6.52164	1.21792	-5.35474	8.57e-08	1.12e-06
ENSMUSG00000029151	199.313	-6.52121	1.12505	-5.79636	6.78e-09	1.23e-07
ENSMUSG00000023949	88.8652	-6.51883	1.2612	-5.16877	2.36e-07	2.7e-06
ENSMUSG00000001670	44.2928	-6.51876	1.41028	-4.62232	3.79e-06	3.04e-05
ENSMUSG00000037033	178.628	-6.51415	1.72006	-3.78715	0.000152384	0.000728774
ENSMUSG00000042985	35.792	-6.51307	1.56485	-4.16212	3.15e-05	0.00018878
ENSMUSG00000040614	13.4805	-6.51294	1.16555	-5.58789	2.3e-08	3.59e-07
ENSMUSG00000021749	244.542	-6.51273	1.24523	-5.23017	1.69e-07	2.03e-06
ENSMUSG00000035964	799.41	-6.508	1.11454	-5.83918	5.25e-09	9.82e-08
ENSMUSG00000078815	27.7652	-6.50536	1.23237	-5.27875	1.3e-07	1.62e-06
ENSMUSG00000040632	11.7914	-6.50302	1.40372	-4.63269	3.61e-06	2.9e-05
ENSMUSG00000050966	782.687	-6.49763	0.923015	-7.03957	1.93e-12	9.39e-11
ENSMUSG00000028536	35.2348	-6.49702	1.5359	-4.2301	2.34e-05	0.000146048
ENSMUSG00000073255	11.7297	-6.49413	2.03761	-3.18714	0.00143689	0.00490935
ENSMUSG00000037579	456.557	-6.49255	1.04251	-6.22779	4.73e-10	1.19e-08
ENSMUSG00000029219	86.0951	-6.49033	1.52978	-4.24265	2.21e-05	0.000138938
ENSMUSG00000095887	11.6379	-6.48338	1.9734	-3.28538	0.00101845	0.00366564
ENSMUSG00000085747	11.6286	-6.48237	2.11682	-3.06231	0.00219635	0.00704311
ENSMUSG00000058153	1758.8	-6.48034	1.12246	-5.77336	7.77e-09	1.39e-07
ENSMUSG00000072968	11.6031	-6.4783	1.35693	-4.77424	1.8e-06	1.58e-05
ENSMUSG00000096144	11.5612	-6.47548	1.35002	-4.79659	1.61e-06	1.43e-05
ENSMUSG00000015599	833.252	-6.47464	0.924751	-7.00149	2.53e-12	1.2e-10
ENSMUSG00000029682	22.6207	-6.46509	2.79864	-2.31008	0.0208837	0.0462766
ENSMUSG00000032087	571.456	-6.46221	1.16841	-5.53077	3.19e-08	4.75e-07
ENSMUSG00000092600	60.5845	-6.45777	0.85766	-7.52953	5.09e-14	3.7e-12
ENSMUSG00000041708	499.591	-6.45693	1.41096	-4.57625	4.73e-06	3.69e-05
ENSMUSG00000018411	4570.93	-6.45632	0.775392	-8.32653	8.32e-17	1.11e-14
ENSMUSG00000099170	14.7403	-6.45604	0.912752	-7.07316	1.51e-12	7.7e-11
ENSMUSG00000048001	88.8534	-6.45479	0.821154	-7.86064	3.82e-15	3.45e-13
ENSMUSG00000003341	318.632	-6.45387	1.21748	-5.301	1.15e-07	1.46e-06
ENSMUSG00000024837	115.738	-6.45383	1.11321	-5.79748	6.73e-09	1.22e-07
ENSMUSG00000066279	11.3767	-6.45007	1.89648	-3.40107	0.000671218	0.00257864
ENSMUSG00000058216	210.223	-6.44978	1.13939	-5.66073	1.51e-08	2.48e-07
ENSMUSG00000004948	46.0439	-6.44909	1.33659	-4.82502	1.4e-06	1.26e-05
ENSMUSG00000093847	21.292	-6.44876	2.00857	-3.21062	0.00132447	0.00458009
ENSMUSG00000021086	12.893	-6.44335	1.52472	-4.22592	2.38e-05	0.000148435
ENSMUSG00000059077	11.3289	-6.44329	3.06296	-2.10361	0.0354122	0.0713789
ENSMUSG00000053765	24.082	-6.44232	1.17941	-5.46231	4.7e-08	6.66e-07
ENSMUSG00000007021	917.425	-6.44229	0.919784	-7.00413	2.49e-12	1.18e-10
ENSMUSG00000054727	29.6262	-6.43375	1.4537	-4.42577	9.61e-06	6.75e-05
ENSMUSG00000076532	11.2365	-6.43161	1.84844	-3.47948	0.000502393	0.00200934
ENSMUSG00000019312	573.838	-6.42996	0.831116	-7.73654	1.02e-14	8.7e-13
ENSMUSG00000086149	18.8706	-6.42131	0.971715	-6.60822	3.89e-11	1.33e-09
ENSMUSG00000020481	18.7895	-6.41892	1.26348	-5.08035	3.77e-07	4.07e-06
ENSMUSG00000103093	32.5575	-6.4148	1.25251	-5.12156	3.03e-07	3.35e-06
ENSMUSG00000021612	14.3164	-6.41234	1.06969	-5.9946	2.04e-09	4.26e-08
ENSMUSG00000079741	11.0743	-6.4122	1.79888	-3.56455	0.000364488	0.00153113
ENSMUSG00000087122	14.2824	-6.40353	1.18871	-5.38696	7.17e-08	9.6e-07
ENSMUSG00000018924	521.363	-6.40191	1.15338	-5.55056	2.85e-08	4.3e-07
ENSMUSG00000031138	30.1829	-6.40158	1.03852	-6.16411	7.09e-10	1.69e-08
ENSMUSG00000103253	14.2468	-6.40118	1.17324	-5.45598	4.87e-08	6.85e-07
ENSMUSG00000037583	10.9819	-6.40034	1.71089	-3.74093	0.000183338	0.000854357
ENSMUSG00000038805	46.3477	-6.4002	1.25113	-5.11554	3.13e-07	3.44e-06
ENSMUSG00000079423	10.9752	-6.39842	3.00016	-2.13269	0.03295	0.0673004
ENSMUSG00000004031	424.849	-6.39405	1.0318	-6.19699	5.76e-10	1.41e-08
ENSMUSG00000006546	19.6054	-6.39338	1.61809	-3.95118	7.78e-05	0.000410451
ENSMUSG00000036634	519.248	-6.39278	0.908584	-7.03599	1.98e-12	9.58e-11
ENSMUSG00000096732	10.9394	-6.39229	2.41345	-2.64861	0.00808231	0.0210018
ENSMUSG00000028813	10.8785	-6.38584	1.33829	-4.77163	1.83e-06	1.59e-05
ENSMUSG00000040525	71.4516	-6.3836	1.39289	-4.58298	4.58e-06	3.59e-05
ENSMUSG00000087406	38.0841	-6.38245	1.03689	-6.15539	7.49e-10	1.77e-08
ENSMUSG00000035486	85.8825	-6.38209	0.904331	-7.05725	1.7e-12	8.45e-11
ENSMUSG00000104248	35.0435	-6.38057	1.02563	-6.2211	4.94e-10	1.23e-08
ENSMUSG00000014351	14.0468	-6.37368	3.03625	-2.09919	0.0357999	0.072045
ENSMUSG00000060257	116.511	-6.37282	1.04923	-6.07382	1.25e-09	2.76e-08
ENSMUSG00000054672	94.1413	-6.3714	1.78022	-3.57899	0.000344925	0.00146175
ENSMUSG00000044628	555.436	-6.36336	0.740928	-8.58837	8.82e-18	1.4e-15
ENSMUSG00000052595	30.2946	-6.36259	1.49683	-4.25071	2.13e-05	0.000134895
ENSMUSG00000051276	13.2618	-6.3612	1.72971	-3.67761	0.000235428	0.00105678
ENSMUSG00000054013	607.5	-6.36103	1.35004	-4.71173	2.46e-06	2.07e-05
ENSMUSG00000063903	108.532	-6.35969	1.56399	-4.06632	4.78e-05	0.000269216
ENSMUSG00000074274	31.2114	-6.35754	1.07052	-5.93872	2.87e-09	5.72e-08
ENSMUSG00000051965	12.1195	-6.35577	1.57791	-4.02795	5.63e-05	0.000310768
ENSMUSG00000096153	10.6507	-6.35547	3.16011	-2.01115	0.0443094	0.0856801
ENSMUSG00000039269	10.6451	-6.35441	2.17472	-2.92195	0.00347853	0.0103883
ENSMUSG00000030350	169.953	-6.35275	1.34584	-4.72029	2.36e-06	1.99e-05
ENSMUSG00000086156	13.778	-6.34887	1.71765	-3.69625	0.000218811	0.000993519
ENSMUSG00000094152	13.7061	-6.34401	1.35256	-4.69038	2.73e-06	2.27e-05
ENSMUSG00000085079	55.3647	-6.34376	1.22038	-5.1982	2.01e-07	2.35e-06
ENSMUSG00000076755	10.5645	-6.34376	2.03458	-3.11797	0.00182102	0.00601421
ENSMUSG00000031757	12.952	-6.33965	2.76172	-2.29555	0.0217018	0.0477487
ENSMUSG00000062961	115.428	-6.33809	1.20507	-5.25953	1.44e-07	1.77e-06
ENSMUSG00000090223	871.812	-6.33695	0.862587	-7.34644	2.04e-13	1.25e-11
ENSMUSG00000085439	13.6401	-6.33671	1.40836	-4.49934	6.82e-06	5.02e-05
ENSMUSG00000025515	411.141	-6.33528	1.23602	-5.12555	2.97e-07	3.29e-06
ENSMUSG00000018589	157.63	-6.33413	1.21451	-5.2154	1.83e-07	2.18e-06
ENSMUSG00000079048	60.7117	-6.33216	0.934738	-6.77426	1.25e-11	4.91e-10
ENSMUSG00000094817	10.4758	-6.33212	1.90704	-3.3204	0.000898894	0.00329682
ENSMUSG00000026985	10.478	-6.33037	1.89106	-3.34751	0.000815397	0.00303317
ENSMUSG00000063905	75.0386	-6.32921	1.14886	-5.50913	3.61e-08	5.29e-07
ENSMUSG00000011349	9.10716	-6.32906	1.66942	-3.79117	0.000149941	0.000718524
ENSMUSG00000022824	1395.18	-6.32746	0.907738	-6.97058	3.16e-12	1.46e-10
ENSMUSG00000047751	144.827	-6.32393	1.06621	-5.93121	3.01e-09	5.94e-08
ENSMUSG00000039330	13.5239	-6.32311	1.6239	-3.89379	9.87e-05	0.000502509
ENSMUSG00000102349	9147.63	-6.32062	0.767038	-8.2403	1.72e-16	2.17e-14
ENSMUSG00000051827	11.8156	-6.31708	2.27753	-2.77365	0.00554314	0.0153115
ENSMUSG00000044349	4507.69	-6.31555	0.684962	-9.22028	2.96e-20	6.74e-18
ENSMUSG00000091650	10.3664	-6.31528	2.75289	-2.29405	0.0217875	0.0478893
ENSMUSG00000067614	10.3604	-6.31404	2.08951	-3.02178	0.00251294	0.00788957
ENSMUSG00000086908	36.8023	-6.31337	1.06346	-5.93661	2.91e-09	5.78e-08
ENSMUSG00000031354	10.3206	-6.31001	1.52874	-4.12759	3.67e-05	0.000214181
ENSMUSG00000070424	54.1796	-6.30822	1.06078	-5.9468	2.73e-09	5.47e-08
ENSMUSG00000021700	2874.21	-6.30706	0.838757	-7.51953	5.5e-14	3.95e-12
ENSMUSG00000041544	106.276	-6.30608	1.09005	-5.78514	7.24e-09	1.31e-07
ENSMUSG00000079395	10.2914	-6.30575	2.4161	-2.60989	0.00905715	0.0230802
ENSMUSG00000031898	72.2102	-6.30458	1.91155	-3.29815	0.00097323	0.00352632
ENSMUSG00000031233	10.2861	-6.30405	3.06821	-2.05463	0.0399143	0.0787131
ENSMUSG00000062444	1318.21	-6.30251	0.792256	-7.95514	1.79e-15	1.82e-13
ENSMUSG00000086164	10.2735	-6.30225	1.08572	-5.80465	6.45e-09	1.18e-07
ENSMUSG00000032532	243.468	-6.30111	1.31083	-4.80696	1.53e-06	1.36e-05
ENSMUSG00000059343	50.6352	-6.29771	0.989998	-6.36134	2e-10	5.55e-09
ENSMUSG00000044117	1323.28	-6.29648	0.978973	-6.43172	1.26e-10	3.69e-09
ENSMUSG00000055826	10.2083	-6.29463	2.0287	-3.10279	0.00191708	0.00627104
ENSMUSG00000027584	242.017	-6.29005	1.11836	-5.62434	1.86e-08	2.97e-07
ENSMUSG00000092375	10.1594	-6.28687	1.73554	-3.62244	0.000291835	0.00126938
ENSMUSG00000079374	10.1624	-6.28604	2.56613	-2.44962	0.0143007	0.033762
ENSMUSG00000070366	15.0168	-6.28571	1.4253	-4.41011	1.03e-05	7.2e-05
ENSMUSG00000061524	160.078	-6.28222	0.979727	-6.41221	1.43e-10	4.14e-09
ENSMUSG00000048752	41.2659	-6.27493	1.57288	-3.98945	6.62e-05	0.00035675
ENSMUSG00000066652	120.033	-6.27198	0.824833	-7.60395	2.87e-14	2.19e-12
ENSMUSG00000024223	15.8097	-6.26861	1.34065	-4.67582	2.93e-06	2.42e-05
ENSMUSG00000089851	69.2843	-6.26607	0.968904	-6.46717	9.99e-11	3e-09
ENSMUSG00000040055	194.34	-6.26389	1.38144	-4.53432	5.78e-06	4.38e-05
ENSMUSG00000031144	3192.65	-6.26338	0.812337	-7.71032	1.26e-14	1.04e-12
ENSMUSG00000020562	9.99362	-6.26281	1.25398	-4.99433	5.9e-07	5.99e-06
ENSMUSG00000097118	59.1238	-6.26256	1.01709	-6.15734	7.4e-10	1.75e-08
ENSMUSG00000045518	23.4921	-6.25986	0.861943	-7.26251	3.8e-13	2.21e-11
ENSMUSG00000094075	11.3362	-6.2585	2.04625	-3.05852	0.00222432	0.00711981
ENSMUSG00000074704	53.2375	-6.25706	1.09656	-5.70608	1.16e-08	1.97e-07
ENSMUSG00000021362	9.92452	-6.25674	1.39379	-4.489	7.16e-06	5.22e-05
ENSMUSG00000042388	677.473	-6.2539	0.948517	-6.59334	4.3e-11	1.45e-09
ENSMUSG00000090175	33.0141	-6.25383	1.30905	-4.77737	1.78e-06	1.55e-05
ENSMUSG00000027895	127.917	-6.24703	1.38382	-4.51433	6.35e-06	4.74e-05
ENSMUSG00000076754	9.86626	-6.24565	1.81816	-3.43515	0.000592218	0.00231436
ENSMUSG00000061780	80.3973	-6.2452	2.04742	-3.05028	0.00228625	0.00728447
ENSMUSG00000055567	1390.35	-6.2441	0.738615	-8.4538	2.82e-17	4.11e-15
ENSMUSG00000035033	198.778	-6.24403	1.11534	-5.5983	2.16e-08	3.4e-07
ENSMUSG00000032023	25.1126	-6.24308	1.20333	-5.18818	2.12e-07	2.46e-06
ENSMUSG00000040276	1304.21	-6.24207	0.778574	-8.0173	1.08e-15	1.15e-13
ENSMUSG00000030800	320.779	-6.24175	1.24828	-5.00028	5.72e-07	5.83e-06
ENSMUSG00000097447	11.2145	-6.24119	1.90753	-3.27188	0.00106837	0.00381601
ENSMUSG00000032297	209.76	-6.24018	1.09344	-5.7069	1.15e-08	1.96e-07
ENSMUSG00000045004	52.307	-6.23778	1.37312	-4.54279	5.55e-06	4.23e-05
ENSMUSG00000051748	487.691	-6.23622	1.12993	-5.51914	3.41e-08	5.04e-07
ENSMUSG00000027871	50.013	-6.23566	1.20199	-5.18777	2.13e-07	2.47e-06
ENSMUSG00000027876	12.7536	-6.23337	1.75778	-3.54616	0.000390892	0.00162728
ENSMUSG00000046215	49.6128	-6.22873	1.07541	-5.79195	6.96e-09	1.26e-07
ENSMUSG00000087037	12.594	-6.22759	0.985009	-6.32237	2.58e-10	6.93e-09
ENSMUSG00000094985	32.1153	-6.22625	1.44173	-4.3186	1.57e-05	0.00010355
ENSMUSG00000022039	9.72309	-6.22301	2.01423	-3.08953	0.00200476	0.00651263
ENSMUSG00000039555	9.70842	-6.22189	2.60563	-2.38786	0.0169468	0.0388205
ENSMUSG00000090174	27.9661	-6.21905	1.11293	-5.58798	2.3e-08	3.59e-07
ENSMUSG00000074870	11.0316	-6.21807	2.81201	-2.21125	0.0270184	0.0571446
ENSMUSG00000030544	11.0153	-6.21447	2.29094	-2.71263	0.00667511	0.0179151
ENSMUSG00000090527	12.566	-6.21434	1.64274	-3.78292	0.000155001	0.00073928
ENSMUSG00000087474	10.9217	-6.21055	1.13777	-5.45851	4.8e-08	6.76e-07
ENSMUSG00000066772	48.7943	-6.20962	0.982155	-6.32245	2.57e-10	6.93e-09
ENSMUSG00000045680	27.3213	-6.20915	2.01793	-3.07699	0.00209105	0.00675303
ENSMUSG00000093378	90.76	-6.20847	0.837396	-7.41402	1.23e-13	7.98e-12
ENSMUSG00000027168	1120.39	-6.20835	0.685607	-9.05526	1.36e-19	2.83e-17
ENSMUSG00000024526	145.206	-6.20826	1.07714	-5.76367	8.23e-09	1.46e-07
ENSMUSG00000018893	282.374	-6.20712	1.71232	-3.62497	0.000288994	0.0012591
ENSMUSG00000010064	993.479	-6.2071	0.813712	-7.62813	2.38e-14	1.87e-12
ENSMUSG00000029235	9.60635	-6.20642	1.94429	-3.19212	0.00141233	0.00484081
ENSMUSG00000031710	127.622	-6.20494	1.46471	-4.23631	2.27e-05	0.000142475
ENSMUSG00000005373	571.768	-6.20388	0.741272	-8.36922	5.8e-17	8.14e-15
ENSMUSG00000052520	28.0882	-6.20343	1.07712	-5.75929	8.45e-09	1.49e-07
ENSMUSG00000054134	60.6462	-6.20316	1.92542	-3.22171	0.00127426	0.00443203
ENSMUSG00000027229	14.2332	-6.2016	2.03083	-3.05373	0.00226013	0.00721249
ENSMUSG00000024402	280.237	-6.20138	1.02713	-6.03759	1.56e-09	3.36e-08
ENSMUSG00000058287	14.081	-6.19961	1.03861	-5.96915	2.38e-09	4.84e-08
ENSMUSG00000051314	373.797	-6.19945	1.07352	-5.77486	7.7e-09	1.38e-07
ENSMUSG00000054909	21.0619	-6.19294	1.35555	-4.56859	4.91e-06	3.81e-05
ENSMUSG00000028519	818.275	-6.19288	0.870665	-7.11282	1.14e-12	5.94e-11
ENSMUSG00000020713	9.47213	-6.18571	2.09194	-2.95692	0.00310726	0.00943876
ENSMUSG00000085351	9.45522	-6.18309	1.04607	-5.91078	3.4e-09	6.65e-08
ENSMUSG00000092216	23.0395	-6.18286	0.988057	-6.2576	3.91e-10	1.01e-08
ENSMUSG00000048899	443.78	-6.18243	0.697534	-8.86327	7.77e-19	1.41e-16
ENSMUSG00000091347	96.2952	-6.17827	0.958877	-6.44323	1.17e-10	3.45e-09
ENSMUSG00000004902	93.4369	-6.17805	0.838685	-7.36635	1.75e-13	1.1e-11
ENSMUSG00000029865	9.36312	-6.16848	2.82736	-2.18171	0.0291306	0.0607914
ENSMUSG00000029168	1527.7	-6.16664	0.856372	-7.20089	5.98e-13	3.31e-11
ENSMUSG00000086405	10.599	-6.16456	1.10324	-5.58766	2.3e-08	3.59e-07
ENSMUSG00000032081	9.31032	-6.16027	2.70163	-2.2802	0.0225957	0.0493329
ENSMUSG00000059741	30.7968	-6.1602	2.02483	-3.04234	0.00234748	0.00745525
ENSMUSG00000094248	43.7572	-6.15588	1.41622	-4.34671	1.38e-05	9.28e-05
ENSMUSG00000000385	238.422	-6.15517	1.22429	-5.02756	4.97e-07	5.15e-06
ENSMUSG00000040891	28.3325	-6.15252	1.26684	-4.8566	1.19e-06	1.1e-05
ENSMUSG00000024650	10.4914	-6.14583	1.98426	-3.09728	0.00195302	0.0063656
ENSMUSG00000045631	9.22359	-6.14511	2.38694	-2.57447	0.0100393	0.0252009
ENSMUSG00000027375	1054.53	-6.1448	0.906038	-6.78205	1.18e-11	4.69e-10
ENSMUSG00000032623	64.4613	-6.1425	1.83681	-3.34411	0.000825474	0.00306546
ENSMUSG00000091636	10.4175	-6.13582	1.62235	-3.78205	0.00015554	0.000741316
ENSMUSG00000051618	9.11626	-6.13141	2.94434	-2.08244	0.0373021	0.074421
ENSMUSG00000030491	146.841	-6.12726	0.957049	-6.40224	1.53e-10	4.38e-09
ENSMUSG00000064147	694.327	-6.12614	1.17684	-5.20558	1.93e-07	2.27e-06
ENSMUSG00000039838	237.535	-6.12466	0.763863	-8.018	1.07e-15	1.15e-13
ENSMUSG00000014686	52.0378	-6.12214	1.10727	-5.52905	3.22e-08	4.79e-07
ENSMUSG00000034918	104.981	-6.11452	1.29039	-4.73851	2.15e-06	1.84e-05
ENSMUSG00000061490	8.96598	-6.11206	0.950953	-6.42731	1.3e-10	3.79e-09
ENSMUSG00000037053	11.4714	-6.11043	2.60789	-2.34305	0.0191266	0.0429092
ENSMUSG00000050876	8.98032	-6.1093	2.29208	-2.6654	0.00768964	0.020133
ENSMUSG00000085684	8.98598	-6.10913	0.954782	-6.39845	1.57e-10	4.46e-09
ENSMUSG00000104148	103.158	-6.10887	1.32226	-4.62001	3.84e-06	3.07e-05
ENSMUSG00000072718	8.95933	-6.10698	1.8467	-3.30697	0.000943119	0.00343169
ENSMUSG00000096632	8.96721	-6.10654	1.93571	-3.15468	0.00160677	0.00539371
ENSMUSG00000032978	11.637	-6.10237	2.44989	-2.49088	0.0127428	0.0306517
ENSMUSG00000022085	22.0973	-6.10209	2.02806	-3.00883	0.00262256	0.00818019
ENSMUSG00000033210	17.6886	-6.09376	1.73317	-3.51596	0.000438168	0.00179436
ENSMUSG00000096630	22.406	-6.09259	1.30145	-4.6814	2.85e-06	2.37e-05
ENSMUSG00000097265	8.87191	-6.09242	1.78424	-3.41458	0.0006388	0.00246775
ENSMUSG00000041468	53.6785	-6.09089	1.77781	-3.42606	0.000612396	0.00238249
ENSMUSG00000089787	8.83184	-6.08662	1.02697	-5.92679	3.09e-09	6.1e-08
ENSMUSG00000074872	71.4211	-6.08554	1.50723	-4.03756	5.4e-05	0.000300451
ENSMUSG00000072049	8.82667	-6.08499	1.53019	-3.97664	6.99e-05	0.000373402
ENSMUSG00000078958	22.5862	-6.08472	1.23092	-4.94323	7.68e-07	7.53e-06
ENSMUSG00000030209	700.378	-6.08314	0.913715	-6.65759	2.78e-11	1e-09
ENSMUSG00000055730	33.5853	-6.08105	2.64775	-2.29669	0.0216364	0.0476365
ENSMUSG00000079015	21.9722	-6.08065	2.05785	-2.95486	0.0031281	0.00949222
ENSMUSG00000028836	620.244	-6.07846	0.878375	-6.92012	4.51e-12	2.02e-10
ENSMUSG00000100252	671.419	-6.07457	0.857084	-7.08749	1.37e-12	7.02e-11
ENSMUSG00000028971	8.73247	-6.07166	1.03344	-5.87521	4.22e-09	8.07e-08
ENSMUSG00000023011	483.575	-6.06587	1.37704	-4.40501	1.06e-05	7.36e-05
ENSMUSG00000104445	20.2209	-6.06483	1.35503	-4.4758	7.61e-06	5.5e-05
ENSMUSG00000039661	507.791	-6.06224	0.892088	-6.79556	1.08e-11	4.36e-10
ENSMUSG00000057400	11.3014	-6.06017	1.77377	-3.41655	0.000634201	0.00245178
ENSMUSG00000029359	879.292	-6.05754	0.706718	-8.57137	1.02e-17	1.62e-15
ENSMUSG00000104411	17.741	-6.05466	1.44936	-4.17748	2.95e-05	0.000177681
ENSMUSG00000053025	877.825	-6.0535	1.14063	-5.30715	1.11e-07	1.42e-06
ENSMUSG00000056553	505.358	-6.0531	1.06567	-5.68008	1.35e-08	2.24e-07
ENSMUSG00000095497	8.62974	-6.05152	2.01602	-3.00172	0.00268459	0.00834507
ENSMUSG00000100231	8.62203	-6.04865	2.57959	-2.34481	0.0190368	0.0427297
ENSMUSG00000046321	37.102	-6.0472	1.32599	-4.56053	5.1e-06	3.93e-05
ENSMUSG00000097995	315.395	-6.04703	0.691489	-8.74495	2.23e-18	3.9e-16
ENSMUSG00000097599	16.5756	-6.04675	1.91893	-3.15111	0.00162651	0.00544683
ENSMUSG00000048766	33.9908	-6.0418	2.47241	-2.44369	0.0145378	0.0342053
ENSMUSG00000085651	8.57021	-6.04176	2.8118	-2.14872	0.0316569	0.0651027
ENSMUSG00000085009	97.9208	-6.04087	0.724334	-8.33989	7.44e-17	1e-14
ENSMUSG00000028356	40.6379	-6.03894	1.56454	-3.85988	0.000113444	0.000567329
ENSMUSG00000070837	85.9677	-6.0353	0.855384	-7.05566	1.72e-12	8.54e-11
ENSMUSG00000048070	37.0589	-6.03402	0.970998	-6.21425	5.16e-10	1.28e-08
ENSMUSG00000047658	669.305	-6.03344	0.641278	-9.40848	5.03e-21	1.28e-18
ENSMUSG00000093861	74.5729	-6.03309	1.71097	-3.52613	0.000421678	0.00173572
ENSMUSG00000084796	458.316	-6.03081	1.02537	-5.8816	4.06e-09	7.8e-08
ENSMUSG00000096844	8.49837	-6.02954	1.85213	-3.25547	0.00113205	0.0040086
ENSMUSG00000052217	23.3928	-6.01641	1.93462	-3.10987	0.00187172	0.00614705
ENSMUSG00000050197	8.43096	-6.01507	2.0537	-2.92889	0.0034017	0.0101947
ENSMUSG00000050424	105.251	-6.0124	1.10583	-5.43699	5.42e-08	7.51e-07
ENSMUSG00000097560	22.4732	-6.00963	0.891963	-6.73754	1.61e-11	6.13e-10
ENSMUSG00000059361	62.5702	-6.00769	1.2946	-4.64057	3.47e-06	2.81e-05
ENSMUSG00000054757	24.519	-6.00755	1.07932	-5.56607	2.61e-08	4.01e-07
ENSMUSG00000072419	146.169	-6.00308	1.15184	-5.21175	1.87e-07	2.22e-06
ENSMUSG00000102414	27.1238	-6.00289	1.06185	-5.65324	1.57e-08	2.57e-07
ENSMUSG00000031409	113.521	-6.00174	1.64509	-3.64827	0.000264013	0.00116722
ENSMUSG00000027296	351.809	-5.99988	0.662171	-9.06091	1.29e-19	2.71e-17
ENSMUSG00000094445	8.31684	-5.99851	3.08612	-1.94371	0.0519306	0.0976404
ENSMUSG00000010825	10.7832	-5.99674	1.32493	-4.52607	6.01e-06	4.52e-05
ENSMUSG00000097639	8.30199	-5.99626	2.14854	-2.79086	0.00525683	0.0146418
ENSMUSG00000042102	58.0099	-5.99579	1.18852	-5.04477	4.54e-07	4.79e-06
ENSMUSG00000057729	813.557	-5.99511	1.02203	-5.86586	4.47e-09	8.49e-08
ENSMUSG00000025519	36.7632	-5.99289	1.25205	-4.78648	1.7e-06	1.49e-05
ENSMUSG00000028661	60.3552	-5.98616	1.28295	-4.66592	3.07e-06	2.52e-05
ENSMUSG00000104340	22.0206	-5.98344	0.876165	-6.82912	8.54e-12	3.57e-10
ENSMUSG00000103191	8.21814	-5.9824	1.23058	-4.86144	1.17e-06	1.08e-05
ENSMUSG00000074300	12.0873	-5.97796	1.15883	-5.15861	2.49e-07	2.83e-06
ENSMUSG00000071567	235.96	-5.97555	1.0139	-5.89361	3.78e-09	7.33e-08
ENSMUSG00000099933	8.17761	-5.97499	1.92354	-3.10625	0.00189477	0.00621134
ENSMUSG00000087184	8.17505	-5.97203	1.7725	-3.36927	0.000753684	0.00284369
ENSMUSG00000032318	36.1507	-5.97031	1.60367	-3.72291	0.000196942	0.00090718
ENSMUSG00000085587	8.1409	-5.96728	1.84519	-3.23396	0.00122087	0.00427413
ENSMUSG00000047228	36.9795	-5.96652	1.23931	-4.81438	1.48e-06	1.32e-05
ENSMUSG00000025425	86.9667	-5.96332	0.914826	-6.51853	7.1e-11	2.23e-09
ENSMUSG00000030792	192.858	-5.96303	0.782907	-7.61652	2.61e-14	2e-12
ENSMUSG00000085350	8.11984	-5.96083	1.07329	-5.55382	2.79e-08	4.24e-07
ENSMUSG00000021977	9.19865	-5.95615	2.42682	-2.4543	0.0141159	0.0334003
ENSMUSG00000094237	11.9561	-5.95335	1.65084	-3.60625	0.000310648	0.00133689
ENSMUSG00000094127	308.166	-5.95222	0.874993	-6.80259	1.03e-11	4.2e-10
ENSMUSG00000084927	15.3544	-5.94822	1.75867	-3.38223	0.000719003	0.00273199
ENSMUSG00000027718	10.3545	-5.94761	1.03281	-5.75867	8.48e-09	1.5e-07
ENSMUSG00000102372	8.02505	-5.94645	1.63662	-3.63336	0.000279755	0.00122532
ENSMUSG00000099784	13.5254	-5.94599	0.868863	-6.84341	7.73e-12	3.26e-10
ENSMUSG00000002930	9.11504	-5.94327	1.37573	-4.32008	1.56e-05	0.000102987
ENSMUSG00000009394	2241.68	-5.94112	0.967037	-6.14363	8.07e-10	1.89e-08
ENSMUSG00000086987	30.5762	-5.93899	1.15592	-5.13788	2.78e-07	3.11e-06
ENSMUSG00000021216	19.6104	-5.93892	1.1482	-5.17237	2.31e-07	2.66e-06
ENSMUSG00000047507	405.061	-5.93778	0.663886	-8.94397	3.75e-19	7.23e-17
ENSMUSG00000100200	13.8726	-5.93671	1.62371	-3.65626	0.000255924	0.00113718
ENSMUSG00000058976	32.7794	-5.93164	0.923675	-6.42178	1.35e-10	3.91e-09
ENSMUSG00000087047	11.7321	-5.92738	1.25063	-4.73951	2.14e-06	1.83e-05
ENSMUSG00000020702	9.01752	-5.92727	1.98558	-2.98517	0.00283424	0.00873614
ENSMUSG00000085078	11.671	-5.92691	1.05563	-5.61458	1.97e-08	3.12e-07
ENSMUSG00000096020	7.90086	-5.92385	2.0975	-2.82425	0.0047392	0.0134412
ENSMUSG00000094790	13.4565	-5.92365	1.14025	-5.19503	2.05e-07	2.39e-06
ENSMUSG00000072722	7.86744	-5.91885	2.2025	-2.68734	0.00720244	0.0190532
ENSMUSG00000021439	14.9205	-5.91802	1.39556	-4.24061	2.23e-05	0.000140031
ENSMUSG00000097465	7.85605	-5.91727	1.52277	-3.88586	0.000101968	0.000516794
ENSMUSG00000061578	436.106	-5.91722	0.699251	-8.46222	2.62e-17	3.85e-15
ENSMUSG00000046793	41.762	-5.91252	1.1334	-5.21664	1.82e-07	2.17e-06
ENSMUSG00000052471	11.5256	-5.91091	1.01901	-5.80065	6.61e-09	1.2e-07
ENSMUSG00000055430	1665.8	-5.90828	0.972378	-6.07611	1.23e-09	2.73e-08
ENSMUSG00000046093	368.025	-5.90747	1.14066	-5.17898	2.23e-07	2.58e-06
ENSMUSG00000084901	7.78277	-5.90583	1.08699	-5.43318	5.54e-08	7.64e-07
ENSMUSG00000037798	46.8695	-5.90468	1.77563	-3.32541	0.000882899	0.00324854
ENSMUSG00000087615	8.85517	-5.90466	1.06594	-5.53942	3.03e-08	4.54e-07
ENSMUSG00000031553	199.606	-5.90284	1.20505	-4.89842	9.66e-07	9.18e-06
ENSMUSG00000070357	7.78214	-5.90242	2.20491	-2.67694	0.00742975	0.0195565
ENSMUSG00000102926	13.1896	-5.90069	0.961978	-6.13391	8.57e-10	1.99e-08
ENSMUSG00000024386	32.1754	-5.90063	1.06945	-5.51744	3.44e-08	5.08e-07
ENSMUSG00000038453	1632.49	-5.89924	0.872004	-6.76516	1.33e-11	5.2e-10
ENSMUSG00000030373	43.441	-5.89863	0.904734	-6.51974	7.04e-11	2.22e-09
ENSMUSG00000079620	129.191	-5.89822	0.908365	-6.49322	8.4e-11	2.57e-09
ENSMUSG00000029188	375.729	-5.89694	1.16287	-5.07104	3.96e-07	4.24e-06
ENSMUSG00000030492	13.0215	-5.89689	1.37179	-4.29869	1.72e-05	0.00011171
ENSMUSG00000041703	180.7	-5.89608	0.920038	-6.40852	1.47e-10	4.21e-09
ENSMUSG00000020052	102.093	-5.89448	1.49029	-3.95525	7.65e-05	0.000404662
ENSMUSG00000086390	60.8648	-5.89418	1.3248	-4.4491	8.62e-06	6.14e-05
ENSMUSG00000072930	10.0671	-5.89264	2.11004	-2.79266	0.00522768	0.014576
ENSMUSG00000102940	35.4765	-5.88986	1.09275	-5.38993	7.05e-08	9.47e-07
ENSMUSG00000101930	9.97165	-5.88951	1.13428	-5.19229	2.08e-07	2.42e-06
ENSMUSG00000058028	28.3008	-5.88794	1.06965	-5.50454	3.7e-08	5.42e-07
ENSMUSG00000000544	180.766	-5.88582	1.09106	-5.39459	6.87e-08	9.25e-07
ENSMUSG00000061388	7.70007	-5.88556	1.47695	-3.98494	6.75e-05	0.000363077
ENSMUSG00000099899	17.0552	-5.88494	1.12342	-5.23843	1.62e-07	1.97e-06
ENSMUSG00000049653	13.3245	-5.88482	1.56155	-3.76858	0.00016418	0.000776359
ENSMUSG00000037843	66.863	-5.88466	0.949605	-6.19696	5.76e-10	1.41e-08
ENSMUSG00000029248	11.3787	-5.88445	1.34316	-4.38103	1.18e-05	8.1e-05
ENSMUSG00000067561	19.8016	-5.88424	2.56603	-2.29313	0.0218402	0.0479772
ENSMUSG00000079024	264.987	-5.88377	1.07923	-5.45184	4.99e-08	7e-07
ENSMUSG00000046922	7.36346	-5.88286	2.58618	-2.27473	0.0229219	0.0499459
ENSMUSG00000050334	782.3	-5.88163	0.89244	-6.5905	4.38e-11	1.47e-09
ENSMUSG00000001225	296.7	-5.87988	0.869997	-6.75851	1.39e-11	5.39e-10
ENSMUSG00000038224	35.0899	-5.87987	1.19527	-4.9193	8.69e-07	8.36e-06
ENSMUSG00000085693	7.65036	-5.87979	0.960944	-6.11876	9.43e-10	2.16e-08
ENSMUSG00000031212	8.71297	-5.8792	1.20017	-4.89863	9.65e-07	9.18e-06
ENSMUSG00000093460	29.5439	-5.87895	0.916429	-6.41506	1.41e-10	4.08e-09
ENSMUSG00000078840	7.64833	-5.87828	1.50296	-3.91114	9.19e-05	0.000473383
ENSMUSG00000085808	7.64657	-5.87783	1.63738	-3.58977	0.000330967	0.00141121
ENSMUSG00000092218	7.64168	-5.87672	2.06207	-2.84991	0.0043732	0.0125745
ENSMUSG00000028786	130.456	-5.87539	1.68402	-3.48891	0.000485001	0.00194954
ENSMUSG00000100371	11.1809	-5.87224	0.9012	-6.51602	7.22e-11	2.25e-09
ENSMUSG00000038704	7.60582	-5.87113	1.6428	-3.57386	0.000351752	0.00148686
ENSMUSG00000011751	1054.51	-5.8706	0.721538	-8.13623	4.08e-16	4.76e-14
ENSMUSG00000082639	8.56215	-5.86985	2.12113	-2.76733	0.00565179	0.0155628
ENSMUSG00000032482	948.757	-5.86919	0.939005	-6.25043	4.09e-10	1.04e-08
ENSMUSG00000054272	13.2086	-5.8649	2.11602	-2.77166	0.00557709	0.0153973
ENSMUSG00000021986	423.179	-5.8641	1.11309	-5.26832	1.38e-07	1.7e-06
ENSMUSG00000093993	15.3705	-5.86315	1.84651	-3.17525	0.00149705	0.00507577
ENSMUSG00000036110	8.61858	-5.86232	1.40314	-4.17801	2.94e-05	0.000177352
ENSMUSG00000086727	54.3227	-5.84844	0.865324	-6.75867	1.39e-11	5.39e-10
ENSMUSG00000015829	1190.34	-5.84777	0.795033	-7.35538	1.9e-13	1.18e-11
ENSMUSG00000058537	12.5821	-5.84434	1.27366	-4.58862	4.46e-06	3.5e-05
ENSMUSG00000020490	161.316	-5.84374	1.08022	-5.40975	6.31e-08	8.57e-07
ENSMUSG00000074501	9.71581	-5.84211	2.64595	-2.20794	0.0272483	0.057548
ENSMUSG00000076555	8.48322	-5.83929	1.8346	-3.18286	0.00145826	0.00496851
ENSMUSG00000042808	88.1989	-5.8391	0.919829	-6.34803	2.18e-10	5.96e-09
ENSMUSG00000020428	7.44058	-5.8378	2.88144	-2.026	0.0427647	0.0832606
ENSMUSG00000030854	633.85	-5.83711	1.00215	-5.82456	5.73e-09	1.06e-07
ENSMUSG00000034570	427.154	-5.83694	0.752236	-7.75946	8.53e-15	7.33e-13
ENSMUSG00000057913	19.7387	-5.83485	0.848733	-6.87478	6.21e-12	2.68e-10
ENSMUSG00000069855	29.6954	-5.83031	1.30016	-4.4843	7.32e-06	5.31e-05
ENSMUSG00000070324	12.8786	-5.82408	2.9431	-1.97889	0.0478283	0.0911903
ENSMUSG00000031430	45.2784	-5.82324	1.53417	-3.7957	0.000147228	0.000707191
ENSMUSG00000102263	7.33556	-5.8165	2.68521	-2.16613	0.0303015	0.0628097
ENSMUSG00000054422	20.1134	-5.81627	2.01564	-2.88557	0.00390704	0.0114592
ENSMUSG00000067764	28.3571	-5.81334	1.64596	-3.53189	0.000412594	0.00170364
ENSMUSG00000057455	539.722	-5.81313	1.42032	-4.09284	4.26e-05	0.000244148
ENSMUSG00000022490	565.658	-5.81105	0.965487	-6.01878	1.76e-09	3.74e-08
ENSMUSG00000090509	12.3546	-5.80983	1.15069	-5.04899	4.44e-07	4.7e-06
ENSMUSG00000022619	1975.76	-5.80551	1.01895	-5.69756	1.22e-08	2.05e-07
ENSMUSG00000104200	27.0003	-5.80423	0.893506	-6.49602	8.25e-11	2.53e-09
ENSMUSG00000094378	12.6321	-5.80128	2.09836	-2.76467	0.00569797	0.0156703
ENSMUSG00000050440	20.9184	-5.80045	1.80554	-3.21259	0.00131545	0.00455308
ENSMUSG00000031509	27.001	-5.80042	0.786069	-7.37903	1.59e-13	1.01e-11
ENSMUSG00000103222	44.186	-5.79538	0.786127	-7.37207	1.68e-13	1.06e-11
ENSMUSG00000102702	9.30939	-5.79343	0.935812	-6.19081	5.99e-10	1.45e-08
ENSMUSG00000094973	12.4257	-5.79286	1.54015	-3.76123	0.000169083	0.000796369
ENSMUSG00000035699	27.7215	-5.7923	1.69651	-3.41424	0.00063961	0.00247016
ENSMUSG00000017311	77.7697	-5.79195	1.35696	-4.26833	1.97e-05	0.000125725
ENSMUSG00000034112	30.1535	-5.79163	1.23529	-4.68848	2.75e-06	2.29e-05
ENSMUSG00000032134	7.20477	-5.79046	1.88036	-3.07943	0.00207394	0.00670716
ENSMUSG00000094832	12.173	-5.78975	0.900344	-6.4306	1.27e-10	3.71e-09
ENSMUSG00000039717	394.244	-5.78881	1.41557	-4.08939	4.33e-05	0.000247385
ENSMUSG00000024411	819.807	-5.7886	0.96738	-5.9838	2.18e-09	4.5e-08
ENSMUSG00000003469	383.477	-5.78801	1.00603	-5.75332	8.75e-09	1.54e-07
ENSMUSG00000097038	23.8676	-5.78588	1.12469	-5.14442	2.68e-07	3.01e-06
ENSMUSG00000020870	29.3176	-5.78487	1.07235	-5.39458	6.87e-08	9.25e-07
ENSMUSG00000033080	7.17333	-5.78479	1.20642	-4.79501	1.63e-06	1.44e-05
ENSMUSG00000098659	37.9446	-5.78469	2.04736	-2.82543	0.00472165	0.013403
ENSMUSG00000027577	147.666	-5.77049	1.21928	-4.73268	2.22e-06	1.89e-05
ENSMUSG00000013766	96.3755	-5.76853	0.930818	-6.19727	5.75e-10	1.41e-08
ENSMUSG00000074895	14.8437	-5.76585	1.28441	-4.48909	7.15e-06	5.22e-05
ENSMUSG00000091987	7.0831	-5.76507	2.8622	-2.01421	0.0439878	0.0852229
ENSMUSG00000023829	66.9054	-5.76468	1.12016	-5.1463	2.66e-07	2.99e-06
ENSMUSG00000031786	100.447	-5.76425	1.12203	-5.13734	2.79e-07	3.11e-06
ENSMUSG00000005681	34.6447	-5.76142	0.98676	-5.83872	5.26e-09	9.84e-08
ENSMUSG00000031610	116.577	-5.75725	1.26435	-4.55352	5.28e-06	4.05e-05
ENSMUSG00000051839	399.518	-5.75724	1.13401	-5.07689	3.84e-07	4.13e-06
ENSMUSG00000042262	22.7785	-5.75479	2.22572	-2.58558	0.00972145	0.0245267
ENSMUSG00000078577	7.00471	-5.752	2.24202	-2.56555	0.0103014	0.0257476
ENSMUSG00000093617	27.5638	-5.74991	0.890256	-6.45872	1.06e-10	3.16e-09
ENSMUSG00000094941	6.99869	-5.74929	2.93424	-1.95938	0.0500683	0.0947806
ENSMUSG00000025163	336.715	-5.74891	1.1388	-5.04822	4.46e-07	4.72e-06
ENSMUSG00000038580	50.3638	-5.7487	1.49765	-3.83848	0.000123798	0.000611608
ENSMUSG00000055717	1297.84	-5.7486	0.583479	-9.85229	6.7e-23	2.06e-20
ENSMUSG00000103938	6.9815	-5.74621	1.57719	-3.64331	0.000269153	0.00118617
ENSMUSG00000076547	7.93657	-5.74329	1.74304	-3.29498	0.000984294	0.00356065
ENSMUSG00000047517	167.954	-5.74237	1.45556	-3.94512	7.98e-05	0.000419471
ENSMUSG00000048015	100.592	-5.74108	1.23561	-4.64634	3.38e-06	2.74e-05
ENSMUSG00000005474	116.358	-5.74105	1.45324	-3.9505	7.8e-05	0.000411456
ENSMUSG00000085683	16.8493	-5.74103	2.84351	-2.01899	0.0434879	0.0844256
ENSMUSG00000089718	28.7654	-5.74103	1.64787	-3.4839	0.000494164	0.00198304
ENSMUSG00000050074	7.91523	-5.73875	1.53384	-3.74142	0.000182985	0.000853012
ENSMUSG00000005045	1854.77	-5.73816	0.69208	-8.29117	1.12e-16	1.46e-14
ENSMUSG00000042540	11.7645	-5.73676	1.05233	-5.45146	5e-08	7.01e-07
ENSMUSG00000030866	6.9418	-5.73621	1.39171	-4.1217	3.76e-05	0.000218861
ENSMUSG00000025480	119.748	-5.73274	0.873842	-6.56039	5.37e-11	1.76e-09
ENSMUSG00000040046	480.672	-5.7319	1.16202	-4.93269	8.11e-07	7.9e-06
ENSMUSG00000027315	1559.75	-5.72875	0.887313	-6.4563	1.07e-10	3.2e-09
ENSMUSG00000026523	6.87838	-5.72847	1.58642	-3.61094	0.000305094	0.00131642
ENSMUSG00000041737	95.0802	-5.72661	1.0462	-5.4737	4.41e-08	6.31e-07
ENSMUSG00000026301	33.1791	-5.72597	0.877288	-6.52689	6.71e-11	2.13e-09
ENSMUSG00000035860	10.1802	-5.7237	1.24471	-4.59843	4.26e-06	3.36e-05
ENSMUSG00000090023	6.84584	-5.72176	1.07912	-5.30224	1.14e-07	1.45e-06
ENSMUSG00000092049	6.87825	-5.72108	1.79563	-3.18611	0.00144199	0.00492517
ENSMUSG00000043857	472.044	-5.71909	1.07101	-5.33989	9.3e-08	1.21e-06
ENSMUSG00000074443	25.3677	-5.71867	1.4725	-3.88365	0.000102902	0.000520426
ENSMUSG00000100910	8.82527	-5.71826	0.926815	-6.1698	6.84e-10	1.64e-08
ENSMUSG00000074060	8.90063	-5.71644	1.99133	-2.87067	0.00409605	0.0119051
ENSMUSG00000049160	10.0664	-5.71273	1.05849	-5.39705	6.77e-08	9.15e-07
ENSMUSG00000103929	11.5511	-5.7112	0.995558	-5.73669	9.65e-09	1.68e-07
ENSMUSG00000030963	6.8216	-5.71005	2.65494	-2.15072	0.031498	0.0648315
ENSMUSG00000104328	35.8204	-5.70701	1.00271	-5.69159	1.26e-08	2.12e-07
ENSMUSG00000035491	7.756	-5.70663	2.13151	-2.67726	0.00742261	0.0195416
ENSMUSG00000034623	6.79216	-5.70613	1.04169	-5.47777	4.31e-08	6.18e-07
ENSMUSG00000032292	41.2735	-5.70503	1.117	-5.10743	3.27e-07	3.58e-06
ENSMUSG00000097832	554.12	-5.70489	0.764457	-7.46267	8.48e-14	5.86e-12
ENSMUSG00000037469	14.4022	-5.704	1.43147	-3.98472	6.76e-05	0.000363267
ENSMUSG00000068302	6.77561	-5.70325	2.2677	-2.515	0.0119033	0.0289759
ENSMUSG00000040498	68.5282	-5.70311	1.01382	-5.62536	1.85e-08	2.96e-07
ENSMUSG00000095654	11.6051	-5.70212	1.60919	-3.54347	0.000394905	0.00164021
ENSMUSG00000078683	7.72706	-5.70118	2.04406	-2.78914	0.00528481	0.014709
ENSMUSG00000007877	53.764	-5.6919	1.24595	-4.56833	4.92e-06	3.81e-05
ENSMUSG00000095975	9.90679	-5.68796	1.43186	-3.97242	7.11e-05	0.000379233
ENSMUSG00000070798	6.72984	-5.68649	1.09307	-5.20231	1.97e-07	2.3e-06
ENSMUSG00000056293	61.3384	-5.68622	1.10525	-5.14471	2.68e-07	3.01e-06
ENSMUSG00000046709	1581.97	-5.68475	0.917717	-6.19444	5.85e-10	1.43e-08
ENSMUSG00000021210	7.60466	-5.68134	2.50472	-2.26825	0.023314	0.0506621
ENSMUSG00000055170	135.427	-5.68077	1.56343	-3.63354	0.000279562	0.00122468
ENSMUSG00000037625	1196.62	-5.67956	1.3112	-4.33158	1.48e-05	9.83e-05
ENSMUSG00000094345	15.4436	-5.67803	1.57038	-3.6157	0.000299535	0.00129625
ENSMUSG00000021492	8.62204	-5.67705	1.30267	-4.35801	1.31e-05	8.85e-05
ENSMUSG00000069814	474.943	-5.67404	0.697598	-8.13367	4.16e-16	4.84e-14
ENSMUSG00000029875	288.793	-5.67366	1.11758	-5.07676	3.84e-07	4.13e-06
ENSMUSG00000037535	76.983	-5.67094	0.87414	-6.48745	8.73e-11	2.66e-09
ENSMUSG00000015787	7.53429	-5.66867	1.63175	-3.47397	0.000512811	0.00204574
ENSMUSG00000071745	12.6306	-5.66645	1.45645	-3.8906	0.0001	0.000507982
ENSMUSG00000084791	7.49519	-5.66587	0.954379	-5.9367	2.91e-09	5.78e-08
ENSMUSG00000062859	227.791	-5.66534	0.907998	-6.23937	4.39e-10	1.11e-08
ENSMUSG00000084876	6.58233	-5.66308	1.8427	-3.07324	0.00211745	0.00682493
ENSMUSG00000049382	2970.08	-5.66211	1.18601	-4.77408	1.81e-06	1.58e-05
ENSMUSG00000094117	9.79869	-5.66193	2.04998	-2.76194	0.00574587	0.0157856
ENSMUSG00000069306	74.3569	-5.6617	0.936325	-6.04672	1.48e-09	3.2e-08
ENSMUSG00000000903	163.45	-5.66111	0.886274	-6.38754	1.69e-10	4.76e-09
ENSMUSG00000032591	51.4402	-5.65745	0.887856	-6.37203	1.87e-10	5.22e-09
ENSMUSG00000035226	360.409	-5.65691	1.01665	-5.56428	2.63e-08	4.03e-07
ENSMUSG00000032091	64.7731	-5.65573	1.39841	-4.04439	5.25e-05	0.000292858
ENSMUSG00000060407	6.56178	-5.65344	2.87	-1.96984	0.0488564	0.0928761
ENSMUSG00000030701	1462.72	-5.65126	0.751068	-7.5243	5.3e-14	3.82e-12
ENSMUSG00000043488	50.486	-5.65064	1.1397	-4.95799	7.12e-07	7.04e-06
ENSMUSG00000054753	184.582	-5.64983	0.939016	-6.01676	1.78e-09	3.78e-08
ENSMUSG00000044664	9.68365	-5.64889	1.58685	-3.55982	0.000371106	0.00155695
ENSMUSG00000025839	37.2863	-5.64611	1.14569	-4.92813	8.3e-07	8.05e-06
ENSMUSG00000026117	537.101	-5.64601	0.824111	-6.85103	7.33e-12	3.12e-10
ENSMUSG00000036231	17.5103	-5.64553	2.24861	-2.51067	0.0120502	0.0292523
ENSMUSG00000085953	7.37166	-5.64389	0.984578	-5.73229	9.91e-09	1.72e-07
ENSMUSG00000095854	6.48792	-5.6416	2.84297	-1.9844	0.047211	0.090272
ENSMUSG00000032493	6.47393	-5.63795	2.69451	-2.09239	0.0364039	0.072971
ENSMUSG00000056797	11.0664	-5.63689	1.13444	-4.96886	6.73e-07	6.7e-06
ENSMUSG00000104189	8.34921	-5.63614	0.917649	-6.14193	8.15e-10	1.91e-08
ENSMUSG00000092627	45.6331	-5.63607	1.11179	-5.06935	3.99e-07	4.27e-06
ENSMUSG00000086146	7.37159	-5.63561	1.06157	-5.30876	1.1e-07	1.41e-06
ENSMUSG00000047085	969.443	-5.63377	1.12614	-5.00274	5.65e-07	5.76e-06
ENSMUSG00000102872	60.2498	-5.63374	0.813514	-6.9252	4.35e-12	1.95e-10
ENSMUSG00000054169	106.311	-5.63342	1.17131	-4.8095	1.51e-06	1.35e-05
ENSMUSG00000073208	13.4766	-5.63154	1.48847	-3.78345	0.00015467	0.000737968
ENSMUSG00000097851	7.3392	-5.63131	2.03579	-2.76616	0.00567212	0.0156139
ENSMUSG00000047014	6.45374	-5.63116	1.94067	-2.90165	0.00371198	0.0109725
ENSMUSG00000022683	34.8139	-5.63065	1.12307	-5.0136	5.34e-07	5.49e-06
ENSMUSG00000102990	158.561	-5.6271	0.740627	-7.59775	3.01e-14	2.29e-12
ENSMUSG00000019429	6.42158	-5.62677	1.60517	-3.50541	0.000455903	0.00185062
ENSMUSG00000000308	2029.57	-5.62629	1.07469	-5.23529	1.65e-07	1.99e-06
ENSMUSG00000035540	54.1029	-5.62582	1.47857	-3.80492	0.000141851	0.000685263
ENSMUSG00000057897	3296.16	-5.62488	0.663297	-8.48019	2.25e-17	3.37e-15
ENSMUSG00000062170	140.942	-5.62474	0.941345	-5.97522	2.3e-09	4.71e-08
ENSMUSG00000076534	6.41361	-5.62229	1.80067	-3.12234	0.00179422	0.00593687
ENSMUSG00000094759	13.9281	-5.6216	1.70384	-3.29938	0.000968986	0.00351287
ENSMUSG00000097259	7.24032	-5.62144	0.892972	-6.2952	3.07e-10	8.05e-09
ENSMUSG00000026285	90.9646	-5.62055	1.35378	-4.15175	3.3e-05	0.000196071
ENSMUSG00000023043	2547.06	-5.62011	0.952498	-5.90039	3.63e-09	7.06e-08
ENSMUSG00000009075	117.51	-5.6181	0.818368	-6.86501	6.65e-12	2.86e-10
ENSMUSG00000095565	12.2953	-5.61797	1.99824	-2.81146	0.00493176	0.0138933
ENSMUSG00000078962	6.38718	-5.61721	2.27538	-2.46869	0.0135609	0.0323191
ENSMUSG00000060559	8.27847	-5.61638	1.04258	-5.38701	7.16e-08	9.6e-07
ENSMUSG00000055114	21.242	-5.61267	2.18273	-2.5714	0.0101288	0.0254061
ENSMUSG00000095127	10.6048	-5.61066	1.77692	-3.15753	0.00159114	0.00535196
ENSMUSG00000053783	52.2338	-5.61066	1.12455	-4.98927	6.06e-07	6.12e-06
ENSMUSG00000015437	878.5	-5.61024	1.4323	-3.91694	8.97e-05	0.000464236
ENSMUSG00000025557	167.038	-5.60949	0.705032	-7.95636	1.77e-15	1.81e-13
ENSMUSG00000103386	18.5506	-5.60924	1.0993	-5.10256	3.35e-07	3.66e-06
ENSMUSG00000052819	6.34656	-5.60924	1.98289	-2.82881	0.00467211	0.013291
ENSMUSG00000055780	86.1154	-5.60708	1.22603	-4.57337	4.8e-06	3.73e-05
ENSMUSG00000086752	21.855	-5.60607	1.28078	-4.37708	1.2e-05	8.21e-05
ENSMUSG00000086159	11.692	-5.60502	1.09359	-5.12536	2.97e-07	3.29e-06
ENSMUSG00000098108	6.3001	-5.60431	1.02531	-5.46598	4.6e-08	6.55e-07
ENSMUSG00000023033	1787.6	-5.60055	0.861645	-6.49984	8.04e-11	2.49e-09
ENSMUSG00000086674	14.2014	-5.60014	0.786411	-7.12113	1.07e-12	5.6e-11
ENSMUSG00000041287	84.2061	-5.59995	0.886836	-6.31453	2.71e-10	7.21e-09
ENSMUSG00000067649	26.8026	-5.59981	1.16634	-4.80119	1.58e-06	1.4e-05
ENSMUSG00000073380	6.29525	-5.5982	2.0806	-2.69066	0.007131	0.0189027
ENSMUSG00000091460	27.3295	-5.59654	1.11211	-5.03236	4.84e-07	5.05e-06
ENSMUSG00000012350	598.753	-5.59489	0.918024	-6.09449	1.1e-09	2.47e-08
ENSMUSG00000036805	12.3467	-5.59453	1.53476	-3.64522	0.000267159	0.00117916
ENSMUSG00000037996	950.66	-5.59189	0.917466	-6.09493	1.09e-09	2.46e-08
ENSMUSG00000045725	190.103	-5.59155	0.913247	-6.12272	9.2e-10	2.11e-08
ENSMUSG00000085326	8.13044	-5.59154	1.39906	-3.99665	6.42e-05	0.000347432
ENSMUSG00000027355	8.12658	-5.58704	2.26547	-2.46617	0.0136565	0.0324794
ENSMUSG00000037797	15.617	-5.58628	1.53114	-3.64844	0.000263835	0.00116702
ENSMUSG00000020609	553.739	-5.58445	1.30141	-4.29107	1.78e-05	0.00011505
ENSMUSG00000101176	147.301	-5.58417	1.14108	-4.89376	9.89e-07	9.36e-06
ENSMUSG00000067835	6.2353	-5.58349	1.49949	-3.72358	0.000196414	0.000905757
ENSMUSG00000042367	607.574	-5.5832	1.11936	-4.98786	6.11e-07	6.15e-06
ENSMUSG00000040740	121.504	-5.58203	0.973567	-5.73359	9.83e-09	1.71e-07
ENSMUSG00000063354	928.314	-5.58191	0.786408	-7.09799	1.27e-12	6.56e-11
ENSMUSG00000096049	6.21854	-5.57949	1.86515	-2.99145	0.00277659	0.00858452
ENSMUSG00000101514	6.20939	-5.57812	1.81225	-3.078	0.00208393	0.00673253
ENSMUSG00000032368	328.84	-5.57541	0.869664	-6.41099	1.45e-10	4.16e-09
ENSMUSG00000087211	6.16479	-5.56899	1.55615	-3.5787	0.000345306	0.00146313
ENSMUSG00000085070	6.16943	-5.56829	1.69782	-3.27968	0.00103924	0.00372812
ENSMUSG00000027790	301.113	-5.56724	1.01221	-5.5001	3.8e-08	5.54e-07
ENSMUSG00000053654	11.6359	-5.56647	1.38431	-4.02112	5.79e-05	0.000318198
ENSMUSG00000086410	6.14981	-5.56497	1.28058	-4.34565	1.39e-05	9.33e-05
ENSMUSG00000087587	6.15773	-5.56404	1.61738	-3.44016	0.000581377	0.00228166
ENSMUSG00000021795	19.5881	-5.56046	1.64225	-3.38589	0.000709486	0.00270322
ENSMUSG00000095416	12.0529	-5.56036	1.45715	-3.81592	0.000135677	0.00066073
ENSMUSG00000038026	157.787	-5.55986	0.82574	-6.73319	1.66e-11	6.29e-10
ENSMUSG00000056487	16.7525	-5.55684	0.987354	-5.62802	1.82e-08	2.92e-07
ENSMUSG00000030411	834.154	-5.55674	0.94379	-5.88769	3.92e-09	7.56e-08
ENSMUSG00000103947	38.0353	-5.55548	1.03551	-5.36495	8.1e-08	1.07e-06
ENSMUSG00000000411	13.2295	-5.55403	1.59977	-3.47177	0.000517041	0.0020595
ENSMUSG00000076439	204.055	-5.55379	1.54344	-3.59832	0.000320284	0.00137164
ENSMUSG00000032589	2147.27	-5.55303	0.621677	-8.93234	4.17e-19	7.97e-17
ENSMUSG00000022790	459.073	-5.55165	0.75833	-7.32089	2.46e-13	1.49e-11
ENSMUSG00000085773	42.5972	-5.55146	0.852871	-6.50914	7.56e-11	2.35e-09
ENSMUSG00000038756	61.5614	-5.55078	1.3279	-4.18012	2.91e-05	0.000175957
ENSMUSG00000048217	22.995	-5.54968	1.58466	-3.50213	0.000461556	0.00186925
ENSMUSG00000041248	6.88711	-5.54559	1.31187	-4.22724	2.37e-05	0.000147671
ENSMUSG00000097420	7.89594	-5.54543	1.88519	-2.94158	0.00326542	0.00984925
ENSMUSG00000102693	6.08129	-5.54504	1.83849	-3.01609	0.00256058	0.00801625
ENSMUSG00000038486	2400.14	-5.54479	0.741977	-7.473	7.84e-14	5.46e-12
ENSMUSG00000076731	6.91524	-5.54476	1.95937	-2.82987	0.00465674	0.0132558
ENSMUSG00000054523	25.914	-5.54126	1.30007	-4.26229	2.02e-05	0.000128769
ENSMUSG00000089957	6.86813	-5.53786	1.2744	-4.34547	1.39e-05	9.33e-05
ENSMUSG00000067341	258.597	-5.5354	1.02629	-5.39361	6.91e-08	9.3e-07
ENSMUSG00000074923	422.144	-5.53509	0.618599	-8.94778	3.63e-19	7.14e-17
ENSMUSG00000078235	57.3943	-5.53495	0.995694	-5.55889	2.72e-08	4.14e-07
ENSMUSG00000073844	35.7833	-5.53272	1.04832	-5.2777	1.31e-07	1.63e-06
ENSMUSG00000095026	14.1756	-5.53008	1.45569	-3.79894	0.000145317	0.00069903
ENSMUSG00000017943	447.461	-5.52973	0.832094	-6.64556	3.02e-11	1.08e-09
ENSMUSG00000030131	6.02321	-5.52856	1.4102	-3.92041	8.84e-05	0.000458412
ENSMUSG00000095071	18.6333	-5.5274	1.10726	-4.99194	5.98e-07	6.05e-06
ENSMUSG00000022504	762.165	-5.52689	0.763134	-7.24236	4.41e-13	2.53e-11
ENSMUSG00000079432	63.5844	-5.5249	1.49329	-3.69982	0.000215753	0.000981659
ENSMUSG00000010760	145.485	-5.52435	1.0968	-5.03677	4.73e-07	4.96e-06
ENSMUSG00000087613	5.94412	-5.52423	0.980035	-5.63677	1.73e-08	2.79e-07
ENSMUSG00000021255	360.191	-5.52177	1.16813	-4.72704	2.28e-06	1.94e-05
ENSMUSG00000101162	8.76103	-5.52163	0.883786	-6.2477	4.17e-10	1.06e-08
ENSMUSG00000087042	24.3114	-5.52161	1.1753	-4.69806	2.63e-06	2.2e-05
ENSMUSG00000066383	15.2187	-5.52008	2.09162	-2.63913	0.00831182	0.0214689
ENSMUSG00000071295	152.545	-5.51951	0.995133	-5.54651	2.91e-08	4.38e-07
ENSMUSG00000055945	396.375	-5.51927	0.760364	-7.25871	3.91e-13	2.26e-11
ENSMUSG00000000766	32.0088	-5.51915	0.96338	-5.72895	1.01e-08	1.75e-07
ENSMUSG00000029595	17.3228	-5.51889	0.921982	-5.98589	2.15e-09	4.45e-08
ENSMUSG00000026609	50.9426	-5.51536	1.15324	-4.7825	1.73e-06	1.52e-05
ENSMUSG00000076518	5.94689	-5.5142	2.13086	-2.58778	0.00965972	0.024392
ENSMUSG00000023328	1288.66	-5.51342	0.74292	-7.42129	1.16e-13	7.61e-12
ENSMUSG00000042096	98.5619	-5.5124	0.836682	-6.58841	4.45e-11	1.49e-09
ENSMUSG00000026961	7.36308	-5.5086	1.7349	-3.17517	0.00149748	0.00507657
ENSMUSG00000097135	15.1986	-5.50714	0.878361	-6.26979	3.62e-10	9.38e-09
ENSMUSG00000043430	121.834	-5.50638	1.63079	-3.37652	0.000734095	0.00278292
ENSMUSG00000086722	11.3894	-5.50475	1.0265	-5.36263	8.2e-08	1.08e-06
ENSMUSG00000025219	5.90757	-5.50467	2.52291	-2.18188	0.0291185	0.0607729
ENSMUSG00000026227	125.698	-5.50197	1.04437	-5.26822	1.38e-07	1.7e-06
ENSMUSG00000046182	322.027	-5.50189	0.918538	-5.98984	2.1e-09	4.36e-08
ENSMUSG00000027457	918.688	-5.49904	1.12657	-4.88123	1.05e-06	9.91e-06
ENSMUSG00000087194	5.88387	-5.49698	2.12612	-2.58545	0.00972514	0.0245337
ENSMUSG00000061517	288.27	-5.49685	1.30258	-4.21999	2.44e-05	0.000151626
ENSMUSG00000086353	26.1496	-5.49555	1.1083	-4.95855	7.1e-07	7.02e-06
ENSMUSG00000038598	121.941	-5.49436	0.908558	-6.04734	1.47e-09	3.19e-08
ENSMUSG00000067144	5.87356	-5.49326	1.682	-3.26591	0.00109113	0.00388368
ENSMUSG00000103833	19.7426	-5.48785	0.920475	-5.96197	2.49e-09	5.05e-08
ENSMUSG00000042351	1030.7	-5.48759	0.899845	-6.09838	1.07e-09	2.42e-08
ENSMUSG00000096887	35785.8	-5.48733	0.6553	-8.37376	5.58e-17	7.87e-15
ENSMUSG00000024757	37.1107	-5.48714	0.89458	-6.13376	8.58e-10	1.99e-08
ENSMUSG00000030838	14.7382	-5.4866	1.49943	-3.65913	0.000253069	0.0011262
ENSMUSG00000052131	81.8729	-5.4861	1.06723	-5.14052	2.74e-07	3.07e-06
ENSMUSG00000040907	5228.44	-5.48601	0.815676	-6.72572	1.75e-11	6.58e-10
ENSMUSG00000074196	5.7916	-5.48525	1.01627	-5.39745	6.76e-08	9.14e-07
ENSMUSG00000101960	5.83539	-5.48402	1.71606	-3.1957	0.00139492	0.0047923
ENSMUSG00000031919	31.5288	-5.48398	1.22896	-4.46228	8.11e-06	5.81e-05
ENSMUSG00000020295	8.64162	-5.48398	1.81268	-3.02535	0.00248345	0.00780534
ENSMUSG00000094491	5.80868	-5.48174	1.95443	-2.80478	0.00503507	0.0141372
ENSMUSG00000021919	14.005	-5.47793	1.5145	-3.61699	0.000298048	0.00129087
ENSMUSG00000030483	30.2776	-5.47731	1.42916	-3.83255	0.000126822	0.000624525
ENSMUSG00000045314	96.514	-5.47706	1.09269	-5.01247	5.37e-07	5.52e-06
ENSMUSG00000102907	59.2269	-5.47657	0.980718	-5.58424	2.35e-08	3.65e-07
ENSMUSG00000017390	3166.67	-5.4746	0.66523	-8.22964	1.88e-16	2.36e-14
ENSMUSG00000095276	5.78799	-5.47387	1.89811	-2.88385	0.00392849	0.0115081
ENSMUSG00000100426	5.7626	-5.47342	1.68226	-3.25361	0.00113949	0.00403291
ENSMUSG00000031448	14.6237	-5.47195	1.56661	-3.49287	0.000477868	0.00192526
ENSMUSG00000031163	24.242	-5.4698	1.26649	-4.31887	1.57e-05	0.000103493
ENSMUSG00000096074	9.43897	-5.46928	2.13387	-2.56308	0.0103749	0.0259053
ENSMUSG00000060715	14.1865	-5.46658	1.14568	-4.77148	1.83e-06	1.59e-05
ENSMUSG00000104381	8.4713	-5.46427	1.06717	-5.12033	3.05e-07	3.37e-06
ENSMUSG00000045532	114.034	-5.46373	1.07022	-5.10522	3.3e-07	3.62e-06
ENSMUSG00000046764	5.7376	-5.46339	2.1281	-2.56726	0.0102506	0.0256509
ENSMUSG00000051435	168.149	-5.46328	0.848298	-6.44028	1.19e-10	3.51e-09
ENSMUSG00000095139	175.29	-5.46258	0.981227	-5.5671	2.59e-08	3.99e-07
ENSMUSG00000092519	7.47325	-5.46156	2.44173	-2.23676	0.0253022	0.0542367
ENSMUSG00000066632	2583.68	-5.46052	1.00349	-5.44151	5.28e-08	7.35e-07
ENSMUSG00000071202	260.597	-5.45792	0.729025	-7.48659	7.07e-14	4.97e-12
ENSMUSG00000086478	5.71752	-5.45666	2.21734	-2.4609	0.013859	0.0328929
ENSMUSG00000100529	8.44219	-5.4556	1.41296	-3.86112	0.000112868	0.000564875
ENSMUSG00000023443	40.8958	-5.45333	0.976844	-5.5826	2.37e-08	3.67e-07
ENSMUSG00000031376	209.177	-5.45324	0.914988	-5.95991	2.52e-09	5.1e-08
ENSMUSG00000025003	5.69529	-5.45241	2.29753	-2.37316	0.0176364	0.0400911
ENSMUSG00000045776	217.217	-5.45208	1.19572	-4.55965	5.12e-06	3.95e-05
ENSMUSG00000006575	1714.23	-5.44997	0.609222	-8.94577	3.69e-19	7.19e-17
ENSMUSG00000036925	5.69357	-5.44751	1.54423	-3.52765	0.000419263	0.00172686
ENSMUSG00000074591	27.0735	-5.44542	0.728676	-7.47303	7.84e-14	5.46e-12
ENSMUSG00000030739	1337.43	-5.44426	0.896916	-6.06998	1.28e-09	2.82e-08
ENSMUSG00000029819	464.142	-5.44396	1.15102	-4.72968	2.25e-06	1.91e-05
ENSMUSG00000102136	6.40875	-5.44303	0.97927	-5.55825	2.72e-08	4.15e-07
ENSMUSG00000030364	84.2702	-5.44248	0.791321	-6.87772	6.08e-12	2.64e-10
ENSMUSG00000038201	11.7793	-5.4421	1.10316	-4.93319	8.09e-07	7.88e-06
ENSMUSG00000025221	323.568	-5.44166	0.659068	-8.25659	1.5e-16	1.93e-14
ENSMUSG00000056155	21.0904	-5.43942	0.927805	-5.86268	4.55e-09	8.63e-08
ENSMUSG00000087694	32.8081	-5.43929	0.968188	-5.61801	1.93e-08	3.07e-07
ENSMUSG00000029680	5.64248	-5.43747	1.82542	-2.97875	0.0028943	0.00887558
ENSMUSG00000058207	27.2992	-5.43732	2.60442	-2.08773	0.0368224	0.0736141
ENSMUSG00000036892	86.0453	-5.43694	0.77889	-6.98036	2.94e-12	1.37e-10
ENSMUSG00000078796	74.89	-5.43199	0.978732	-5.55003	2.86e-08	4.31e-07
ENSMUSG00000102816	5.6056	-5.43049	1.54544	-3.51388	0.000441613	0.00180623
ENSMUSG00000033726	22.7976	-5.42845	1.12661	-4.81838	1.45e-06	1.3e-05
ENSMUSG00000008601	286.856	-5.42747	0.893566	-6.07394	1.25e-09	2.76e-08
ENSMUSG00000039179	44.122	-5.42708	1.01499	-5.34694	8.95e-08	1.17e-06
ENSMUSG00000037944	1122	-5.42505	0.924148	-5.87032	4.35e-09	8.31e-08
ENSMUSG00000087482	31.2772	-5.42214	0.761102	-7.12407	1.05e-12	5.51e-11
ENSMUSG00000024225	25.6636	-5.42208	1.18215	-4.58662	4.5e-06	3.53e-05
ENSMUSG00000022696	348.206	-5.42192	0.82611	-6.5632	5.27e-11	1.74e-09
ENSMUSG00000031517	11111.6	-5.42054	1.01497	-5.34061	9.26e-08	1.21e-06
ENSMUSG00000054450	6.30723	-5.42029	1.03631	-5.23038	1.69e-07	2.03e-06
ENSMUSG00000001901	28.5547	-5.41971	0.995041	-5.44672	5.13e-08	7.16e-07
ENSMUSG00000084978	12.7665	-5.41563	1.08606	-4.9865	6.15e-07	6.18e-06
ENSMUSG00000100583	48.217	-5.41252	0.989427	-5.47036	4.49e-08	6.41e-07
ENSMUSG00000091955	1307.15	-5.41127	0.874703	-6.18641	6.16e-10	1.49e-08
ENSMUSG00000030336	1446.8	-5.41094	0.827427	-6.53948	6.17e-11	1.98e-09
ENSMUSG00000044485	5.54585	-5.41029	1.81436	-2.98193	0.00286441	0.0088065
ENSMUSG00000025774	5.52022	-5.41011	1.40554	-3.84913	0.000118539	0.000588567
ENSMUSG00000040752	164.822	-5.40831	0.82047	-6.59172	4.35e-11	1.47e-09
ENSMUSG00000022598	32.2465	-5.40611	1.88129	-2.87363	0.0040579	0.0118163
ENSMUSG00000034427	255.018	-5.40505	0.879455	-6.14591	7.95e-10	1.87e-08
ENSMUSG00000094065	24.4364	-5.40427	1.14153	-4.73422	2.2e-06	1.88e-05
ENSMUSG00000100162	5.51429	-5.40299	1.53016	-3.531	0.000413984	0.00170858
ENSMUSG00000030117	242.282	-5.40195	0.871901	-6.1956	5.81e-10	1.42e-08
ENSMUSG00000024681	213.385	-5.40091	0.867103	-6.22868	4.7e-10	1.18e-08
ENSMUSG00000040601	30.4285	-5.39885	1.37619	-3.92306	8.74e-05	0.000454297
ENSMUSG00000013353	52.8677	-5.39824	0.967878	-5.5774	2.44e-08	3.78e-07
ENSMUSG00000023236	1883.44	-5.39786	1.02436	-5.26951	1.37e-07	1.69e-06
ENSMUSG00000091679	66.5422	-5.39701	1.31226	-4.11277	3.91e-05	0.000226255
ENSMUSG00000022715	26.1284	-5.39689	1.02356	-5.27266	1.34e-07	1.66e-06
ENSMUSG00000037451	5.4796	-5.39618	1.90755	-2.82885	0.00467153	0.0132907
ENSMUSG00000047040	98.5575	-5.39525	0.874448	-6.16989	6.83e-10	1.64e-08
ENSMUSG00000070645	39.7865	-5.39515	1.55923	-3.46013	0.000539906	0.00213799
ENSMUSG00000101641	47.9929	-5.3928	0.958563	-5.62592	1.85e-08	2.95e-07
ENSMUSG00000045509	28.719	-5.3833	0.946927	-5.68502	1.31e-08	2.19e-07
ENSMUSG00000090214	14.2465	-5.38095	1.08015	-4.98166	6.3e-07	6.31e-06
ENSMUSG00000001014	61.609	-5.37644	1.08897	-4.93717	7.93e-07	7.74e-06
ENSMUSG00000031425	4874.64	-5.37517	0.705305	-7.62106	2.52e-14	1.95e-12
ENSMUSG00000048281	72.5065	-5.37366	0.980386	-5.48117	4.23e-08	6.08e-07
ENSMUSG00000094689	5.38781	-5.37282	2.24516	-2.39307	0.0167081	0.0383775
ENSMUSG00000042888	5.38529	-5.37269	2.67496	-2.00851	0.0445889	0.0861068
ENSMUSG00000024334	696.509	-5.37216	1.01711	-5.2818	1.28e-07	1.6e-06
ENSMUSG00000021364	957.677	-5.36868	0.884153	-6.07211	1.26e-09	2.79e-08
ENSMUSG00000050840	223.382	-5.36744	0.924253	-5.80733	6.35e-09	1.16e-07
ENSMUSG00000030470	40.9449	-5.36424	1.25699	-4.26754	1.98e-05	0.000126141
ENSMUSG00000086040	910.657	-5.36353	0.816693	-6.56737	5.12e-11	1.7e-09
ENSMUSG00000063239	144.682	-5.36184	1.02643	-5.22378	1.75e-07	2.1e-06
ENSMUSG00000028488	1637.31	-5.36051	0.741931	-7.22508	5.01e-13	2.82e-11
ENSMUSG00000104444	622.453	-5.35856	0.546986	-9.79651	1.17e-22	3.42e-20
ENSMUSG00000094951	5.33575	-5.35818	1.84099	-2.91049	0.00360866	0.0107199
ENSMUSG00000085990	12.8415	-5.35654	0.959241	-5.58415	2.35e-08	3.65e-07
ENSMUSG00000045394	3779.06	-5.35521	0.864852	-6.19206	5.94e-10	1.45e-08
ENSMUSG00000068062	6.90467	-5.35414	1.18375	-4.52305	6.1e-06	4.58e-05
ENSMUSG00000032204	1144.83	-5.353	0.709368	-7.54615	4.48e-14	3.31e-12
ENSMUSG00000060212	242.512	-5.35086	0.737496	-7.25545	4e-13	2.31e-11
ENSMUSG00000039809	647.488	-5.35	1.01119	-5.29081	1.22e-07	1.53e-06
ENSMUSG00000070704	35.4582	-5.34948	2.13143	-2.50981	0.0120797	0.0293012
ENSMUSG00000030708	92.2931	-5.34821	0.767266	-6.97048	3.16e-12	1.46e-10
ENSMUSG00000031831	149.342	-5.34784	0.723301	-7.39367	1.43e-13	9.15e-12
ENSMUSG00000004038	58.1128	-5.34697	1.00749	-5.30721	1.11e-07	1.42e-06
ENSMUSG00000078677	5.29073	-5.34542	1.60945	-3.32127	0.000896095	0.00328838
ENSMUSG00000010136	29.1619	-5.34298	1.03796	-5.14758	2.64e-07	2.97e-06
ENSMUSG00000073458	5.30954	-5.34291	1.20455	-4.43561	9.18e-06	6.49e-05
ENSMUSG00000102669	6.04706	-5.34272	1.39757	-3.82285	0.000131916	0.000644912
ENSMUSG00000038791	10.1676	-5.34082	2.19447	-2.43376	0.0149427	0.0350145
ENSMUSG00000099550	5.29897	-5.33753	1.25687	-4.2467	2.17e-05	0.000136838
ENSMUSG00000074037	245.062	-5.33716	0.719074	-7.42227	1.15e-13	7.58e-12
ENSMUSG00000062296	657.728	-5.33462	0.9473	-5.63139	1.79e-08	2.87e-07
ENSMUSG00000057534	73.9078	-5.3345	1.23592	-4.3162	1.59e-05	0.000104522
ENSMUSG00000076666	5.23895	-5.33218	1.78396	-2.98896	0.00279933	0.00864268
ENSMUSG00000033770	5.24689	-5.33139	1.86149	-2.86404	0.00418271	0.0121116
ENSMUSG00000015484	123.456	-5.32909	0.737274	-7.2281	4.9e-13	2.77e-11
ENSMUSG00000044393	1573.33	-5.32897	0.803561	-6.6317	3.32e-11	1.16e-09
ENSMUSG00000029602	287.798	-5.32626	0.628494	-8.47463	2.36e-17	3.48e-15
ENSMUSG00000085715	424.035	-5.3243	0.857816	-6.20681	5.41e-10	1.34e-08
ENSMUSG00000029055	617.283	-5.32414	0.738665	-7.20779	5.69e-13	3.16e-11
ENSMUSG00000060371	180.597	-5.32414	1.25086	-4.25638	2.08e-05	0.000131681
ENSMUSG00000095197	5.20724	-5.3227	1.82058	-2.92362	0.00345989	0.010342
ENSMUSG00000076485	5.20305	-5.32247	2.68349	-1.98341	0.0473211	0.0904432
ENSMUSG00000030137	979.392	-5.32179	0.706261	-7.53516	4.88e-14	3.56e-12
ENSMUSG00000102938	7.69606	-5.32126	1.4394	-3.69685	0.000218292	0.000991333
ENSMUSG00000085550	27.5884	-5.31957	0.952513	-5.58478	2.34e-08	3.64e-07
ENSMUSG00000102751	5.18094	-5.31735	1.50032	-3.54415	0.000393885	0.00163664
ENSMUSG00000097929	100.223	-5.31698	0.898198	-5.91961	3.23e-09	6.34e-08
ENSMUSG00000017950	172.865	-5.31682	0.876292	-6.0674	1.3e-09	2.86e-08
ENSMUSG00000067594	149.783	-5.31493	1.94278	-2.73574	0.00622408	0.0168822
ENSMUSG00000026295	5.17023	-5.31457	2.14213	-2.48097	0.0131024	0.0314023
ENSMUSG00000032079	5.89336	-5.31405	2.30967	-2.30078	0.021404	0.0472273
ENSMUSG00000026304	41.0523	-5.31402	1.09773	-4.84091	1.29e-06	1.18e-05
ENSMUSG00000040629	401.995	-5.31196	0.873634	-6.08031	1.2e-09	2.67e-08
ENSMUSG00000034450	55.0933	-5.3113	1.17846	-4.50698	6.58e-06	4.88e-05
ENSMUSG00000097112	5.15997	-5.3104	1.49173	-3.5599	0.000370999	0.00155674
ENSMUSG00000029556	40.9116	-5.31037	1.01976	-5.20745	1.91e-07	2.26e-06
ENSMUSG00000032473	21.0907	-5.30838	1.64388	-3.22918	0.00124147	0.00433569
ENSMUSG00000025020	438.189	-5.30752	0.677352	-7.83569	4.66e-15	4.11e-13
ENSMUSG00000036422	292.275	-5.30648	1.2379	-4.28668	1.81e-05	0.000116982
ENSMUSG00000004939	45.9701	-5.30552	0.956723	-5.54551	2.93e-08	4.41e-07
ENSMUSG00000095190	5.82574	-5.30535	1.35918	-3.90334	9.49e-05	0.000485874
ENSMUSG00000079259	1519.94	-5.30315	0.862909	-6.14567	7.96e-10	1.87e-08
ENSMUSG00000020317	9.44857	-5.30168	1.844	-2.8751	0.00403901	0.0117717
ENSMUSG00000032999	85.0968	-5.30074	0.987299	-5.36893	7.92e-08	1.05e-06
ENSMUSG00000056912	6.66214	-5.29845	2.09903	-2.52424	0.0115948	0.0283504
ENSMUSG00000032936	624.932	-5.29434	0.834067	-6.34761	2.19e-10	5.96e-09
ENSMUSG00000021071	1332.92	-5.2931	1.01662	-5.20655	1.92e-07	2.27e-06
ENSMUSG00000006711	130.882	-5.29115	0.707341	-7.48034	7.41e-14	5.2e-12
ENSMUSG00000000303	5538.04	-5.28837	0.824955	-6.4105	1.45e-10	4.16e-09
ENSMUSG00000033597	1151.25	-5.28775	0.670081	-7.89121	2.99e-15	2.77e-13
ENSMUSG00000097726	5.05354	-5.28727	1.02375	-5.16462	2.41e-07	2.75e-06
ENSMUSG00000072624	5.08105	-5.2872	1.32812	-3.98096	6.86e-05	0.000368382
ENSMUSG00000074657	3905.21	-5.28672	0.79794	-6.62546	3.46e-11	1.2e-09
ENSMUSG00000097509	24.6109	-5.28268	0.764505	-6.90993	4.85e-12	2.15e-10
ENSMUSG00000076514	10.6572	-5.28051	1.7824	-2.96258	0.00305074	0.00928737
ENSMUSG00000029054	61.6644	-5.28038	0.959807	-5.50151	3.77e-08	5.5e-07
ENSMUSG00000100605	14.3777	-5.27968	1.3263	-3.98077	6.87e-05	0.000368536
ENSMUSG00000079566	5.05661	-5.27802	2.24931	-2.34651	0.0189502	0.0425968
ENSMUSG00000042554	10.355	-5.27756	1.15656	-4.56315	5.04e-06	3.89e-05
ENSMUSG00000041857	62.3524	-5.27478	1.3035	-4.04663	5.2e-05	0.000290281
ENSMUSG00000073027	5.03555	-5.27334	1.91737	-2.75029	0.00595417	0.016258
ENSMUSG00000031896	40.0462	-5.27282	0.786628	-6.70308	2.04e-11	7.55e-10
ENSMUSG00000099418	5.01614	-5.27227	1.59	-3.31589	0.000913512	0.00334272
ENSMUSG00000042041	12.3195	-5.27192	2.25002	-2.34306	0.0191264	0.0429092
ENSMUSG00000096240	5.02842	-5.27096	2.04496	-2.57754	0.00995066	0.0250153
ENSMUSG00000076490	2488.71	-5.26791	1.27322	-4.13745	3.51e-05	0.000206731
ENSMUSG00000020787	314.464	-5.26747	0.865112	-6.08878	1.14e-09	2.55e-08
ENSMUSG00000050711	2384.96	-5.26633	1.25173	-4.20723	2.59e-05	0.000158963
ENSMUSG00000086344	25.3846	-5.26589	0.767868	-6.8578	6.99e-12	2.99e-10
ENSMUSG00000020374	53.3737	-5.26559	1.01749	-5.17508	2.28e-07	2.62e-06
ENSMUSG00000048108	14.8948	-5.26437	1.19394	-4.40925	1.04e-05	7.23e-05
ENSMUSG00000027612	450.771	-5.26411	0.804711	-6.54161	6.09e-11	1.96e-09
ENSMUSG00000100336	4.97949	-5.26215	1.75225	-3.00308	0.00267265	0.00831481
ENSMUSG00000040794	699.308	-5.26139	0.886401	-5.93567	2.93e-09	5.81e-08
ENSMUSG00000085329	5.66658	-5.26053	1.25815	-4.18117	2.9e-05	0.000175264
ENSMUSG00000027967	18.5413	-5.25958	1.54811	-3.39742	0.000680255	0.0026088
ENSMUSG00000089794	4.97811	-5.25931	1.09496	-4.80322	1.56e-06	1.39e-05
ENSMUSG00000094356	4.98703	-5.25926	2.18762	-2.4041	0.0162125	0.0374741
ENSMUSG00000054999	197.06	-5.25804	0.92101	-5.70899	1.14e-08	1.94e-07
ENSMUSG00000038216	7.39356	-5.25676	2.30012	-2.28543	0.0222877	0.0487573
ENSMUSG00000034239	16.2708	-5.2564	1.2934	-4.06401	4.82e-05	0.000271661
ENSMUSG00000085853	4.95648	-5.25586	1.66529	-3.15612	0.00159883	0.00537458
ENSMUSG00000056509	4.95223	-5.25254	2.46271	-2.13283	0.0329386	0.0672927
ENSMUSG00000046934	30.694	-5.25226	1.59237	-3.29839	0.000972405	0.00352382
ENSMUSG00000095429	4.95951	-5.25225	1.89451	-2.77236	0.00556521	0.0153661
ENSMUSG00000006310	255.281	-5.2522	0.716779	-7.32751	2.34e-13	1.43e-11
ENSMUSG00000070568	7.37157	-5.25203	2.25126	-2.33293	0.0196518	0.0439567
ENSMUSG00000049387	47.5229	-5.25136	1.21412	-4.32525	1.52e-05	0.000100751
ENSMUSG00000044429	4.95403	-5.25125	1.67952	-3.12664	0.00176817	0.00586096
ENSMUSG00000101695	17.2562	-5.2512	1.26341	-4.15639	3.23e-05	0.000192918
ENSMUSG00000102770	7.26543	-5.251	0.823637	-6.37538	1.83e-10	5.13e-09
ENSMUSG00000024575	438.063	-5.25005	0.856849	-6.12716	8.95e-10	2.06e-08
ENSMUSG00000026417	646.781	-5.24994	0.777948	-6.74844	1.49e-11	5.73e-10
ENSMUSG00000085774	96.4405	-5.24872	0.689854	-7.60845	2.77e-14	2.13e-12
ENSMUSG00000096607	4.92562	-5.24703	1.44184	-3.63913	0.00027356	0.00120238
ENSMUSG00000064109	615.782	-5.24509	1.15424	-4.54418	5.52e-06	4.21e-05
ENSMUSG00000064137	535.915	-5.24324	0.687741	-7.62386	2.46e-14	1.92e-12
ENSMUSG00000092310	5.6065	-5.24296	1.61716	-3.24209	0.00118658	0.00417383
ENSMUSG00000076501	19.7794	-5.24262	1.66037	-3.1575	0.00159129	0.00535196
ENSMUSG00000009588	5.60153	-5.24236	1.27171	-4.12229	3.75e-05	0.00021849
ENSMUSG00000096619	10.2349	-5.2412	2.27528	-2.30354	0.0212482	0.0469228
ENSMUSG00000032671	12.0718	-5.24059	1.63778	-3.19981	0.00137517	0.00473555
ENSMUSG00000031665	973.341	-5.23974	1.22914	-4.26293	2.02e-05	0.000128435
ENSMUSG00000060508	73.3974	-5.23663	1.47135	-3.55908	0.000372159	0.00156112
ENSMUSG00000004961	497.726	-5.23536	0.957935	-5.46525	4.62e-08	6.57e-07
ENSMUSG00000001095	87.9303	-5.23352	1.34458	-3.89232	9.93e-05	0.000505261
ENSMUSG00000028528	1824.12	-5.23132	0.708754	-7.38101	1.57e-13	9.99e-12
ENSMUSG00000007034	128.323	-5.23081	0.998443	-5.23897	1.61e-07	1.96e-06
ENSMUSG00000031881	6.35862	-5.22938	2.3942	-2.18419	0.0289486	0.0604758
ENSMUSG00000102658	4.87076	-5.22927	1.12852	-4.63374	3.59e-06	2.89e-05
ENSMUSG00000047220	497.861	-5.22914	0.676028	-7.7351	1.03e-14	8.74e-13
ENSMUSG00000030742	2200.18	-5.22754	0.852775	-6.13004	8.79e-10	2.03e-08
ENSMUSG00000079235	35.4498	-5.22538	1.09216	-4.78444	1.71e-06	1.5e-05
ENSMUSG00000039364	48.4206	-5.2229	2.38803	-2.18711	0.0287342	0.0601183
ENSMUSG00000039714	17.0376	-5.22257	1.46915	-3.55482	0.000378237	0.00158208
ENSMUSG00000060586	6937.43	-5.22207	0.894498	-5.83799	5.28e-09	9.87e-08
ENSMUSG00000022026	517.889	-5.22192	1.215	-4.29787	1.72e-05	0.000112068
ENSMUSG00000101036	4.86002	-5.22091	1.34424	-3.8839	0.000102793	0.000520078
ENSMUSG00000000673	335.183	-5.22002	1.07463	-4.85749	1.19e-06	1.09e-05
ENSMUSG00000085645	6.03764	-5.21963	1.44512	-3.61191	0.000303949	0.00131255
ENSMUSG00000029032	584.974	-5.21781	0.844746	-6.17678	6.54e-10	1.57e-08
ENSMUSG00000033634	67.6716	-5.21713	1.09662	-4.75747	1.96e-06	1.69e-05
ENSMUSG00000029268	4.83192	-5.21598	1.77856	-2.9327	0.00336026	0.0100954
ENSMUSG00000072888	4.82308	-5.21402	2.39954	-2.17292	0.0297861	0.0618824
ENSMUSG00000021721	8.35862	-5.21232	2.0561	-2.53505	0.011243	0.0276645
ENSMUSG00000045178	4.8212	-5.20945	2.27682	-2.28804	0.0221354	0.0485085
ENSMUSG00000036162	5.96899	-5.20827	1.26841	-4.10616	4.02e-05	0.000231867
ENSMUSG00000090853	4.80149	-5.20719	2.25549	-2.30867	0.0209619	0.0464031
ENSMUSG00000025481	59.6444	-5.20673	0.922212	-5.64591	1.64e-08	2.67e-07
ENSMUSG00000102388	4.80016	-5.20654	1.46598	-3.55157	0.000382943	0.00159948
ENSMUSG00000057000	29.3525	-5.20572	1.37439	-3.78766	0.000152073	0.000727421
ENSMUSG00000060613	4.80479	-5.20484	1.46637	-3.54947	0.000386002	0.00160921
ENSMUSG00000086219	34.5745	-5.20472	0.86742	-6.00024	1.97e-09	4.14e-08
ENSMUSG00000006930	1798.22	-5.20417	0.699246	-7.44255	9.88e-14	6.61e-12
ENSMUSG00000050623	52.7381	-5.20388	1.02026	-5.10055	3.39e-07	3.7e-06
ENSMUSG00000053930	202.958	-5.20305	0.984378	-5.28562	1.25e-07	1.57e-06
ENSMUSG00000054191	95.2753	-5.19936	0.901752	-5.76584	8.12e-09	1.44e-07
ENSMUSG00000102681	4.77969	-5.19881	2.06922	-2.51245	0.0119897	0.029135
ENSMUSG00000055944	11.8327	-5.19764	0.96275	-5.39874	6.71e-08	9.08e-07
ENSMUSG00000091930	4.74955	-5.1973	1.21851	-4.26528	2e-05	0.000127229
ENSMUSG00000083545	40.3895	-5.19484	1.08025	-4.80894	1.52e-06	1.35e-05
ENSMUSG00000002633	33.5493	-5.19414	1.09783	-4.73129	2.23e-06	1.9e-05
ENSMUSG00000030911	30.1533	-5.19399	2.05711	-2.5249	0.011573	0.0283072
ENSMUSG00000029678	18.8723	-5.19378	2.35485	-2.20557	0.0274143	0.0578199
ENSMUSG00000054385	174.543	-5.19365	0.71447	-7.26924	3.62e-13	2.12e-11
ENSMUSG00000036594	12870.9	-5.18896	0.84184	-6.16383	7.1e-10	1.69e-08
ENSMUSG00000030366	9.02542	-5.18755	1.03843	-4.99556	5.87e-07	5.96e-06
ENSMUSG00000067627	28.3831	-5.18616	0.855887	-6.0594	1.37e-09	2.99e-08
ENSMUSG00000022388	8.22556	-5.1861	1.64281	-3.15684	0.0015949	0.00536275
ENSMUSG00000054746	7.03308	-5.18353	1.86306	-2.78226	0.00539815	0.0149832
ENSMUSG00000096883	183.335	-5.18132	0.879279	-5.8927	3.8e-09	7.37e-08
ENSMUSG00000051728	8.11122	-5.18034	2.5743	-2.01233	0.0441852	0.0855098
ENSMUSG00000040564	250.114	-5.17894	1.01346	-5.11016	3.22e-07	3.53e-06
ENSMUSG00000062309	207.731	-5.17666	0.854652	-6.05703	1.39e-09	3.02e-08
ENSMUSG00000035179	37.1625	-5.1761	0.940508	-5.50351	3.72e-08	5.44e-07
ENSMUSG00000093538	9.16331	-5.17273	0.880131	-5.87723	4.17e-09	7.99e-08
ENSMUSG00000044835	301.436	-5.17248	1	-5.17248	2.31e-07	2.65e-06
ENSMUSG00000086408	6.927	-5.17183	1.08187	-4.78046	1.75e-06	1.53e-05
ENSMUSG00000085881	102.976	-5.17132	0.708828	-7.29559	2.97e-13	1.76e-11
ENSMUSG00000086646	6.95083	-5.17072	1.6896	-3.06033	0.00221093	0.00708383
ENSMUSG00000079424	4.67655	-5.17018	1.9348	-2.6722	0.0075356	0.0198054
ENSMUSG00000020704	226.061	-5.17011	1.19389	-4.33049	1.49e-05	9.88e-05
ENSMUSG00000102518	20.9181	-5.16688	0.68014	-7.59678	3.04e-14	2.3e-12
ENSMUSG00000020690	52.5663	-5.16587	1.1219	-4.60459	4.13e-06	3.28e-05
ENSMUSG00000053024	886.345	-5.16557	1.13192	-4.56355	5.03e-06	3.89e-05
ENSMUSG00000103774	22.7163	-5.1655	1.04999	-4.91958	8.67e-07	8.36e-06
ENSMUSG00000042532	470.638	-5.16534	1.1104	-4.65177	3.29e-06	2.68e-05
ENSMUSG00000022938	34.7286	-5.16494	0.859854	-6.00676	1.89e-09	3.99e-08
ENSMUSG00000086998	13.9212	-5.16343	1.02719	-5.02676	4.99e-07	5.17e-06
ENSMUSG00000085887	173.76	-5.16329	0.914572	-5.64558	1.65e-08	2.67e-07
ENSMUSG00000091550	4.66955	-5.15962	2.57129	-2.00663	0.0447894	0.0864118
ENSMUSG00000078925	13.1308	-5.15895	0.863079	-5.97737	2.27e-09	4.66e-08
ENSMUSG00000029618	4.63866	-5.15682	1.83628	-2.8083	0.00498039	0.0140153
ENSMUSG00000040247	2067.96	-5.15682	0.827521	-6.23164	4.62e-10	1.16e-08
ENSMUSG00000085973	8.89876	-5.15566	0.966449	-5.33465	9.57e-08	1.24e-06
ENSMUSG00000102292	9.29466	-5.15536	0.919408	-5.60725	2.06e-08	3.25e-07
ENSMUSG00000000244	1247.78	-5.15522	1.01703	-5.06888	4e-07	4.28e-06
ENSMUSG00000035042	1986.08	-5.15502	0.982006	-5.24948	1.53e-07	1.86e-06
ENSMUSG00000062382	1111.9	-5.15352	0.797227	-6.4643	1.02e-10	3.05e-09
ENSMUSG00000079267	6.87987	-5.15291	1.70324	-3.02536	0.00248338	0.00780534
ENSMUSG00000104041	9.46209	-5.1526	1.10726	-4.65345	3.26e-06	2.66e-05
ENSMUSG00000075555	79.3636	-5.15257	0.697807	-7.38395	1.54e-13	9.79e-12
ENSMUSG00000052234	709.475	-5.15215	1.1219	-4.59234	4.38e-06	3.45e-05
ENSMUSG00000043453	9.06288	-5.15047	1.7153	-3.00266	0.00267627	0.00832214
ENSMUSG00000052508	4.60541	-5.14855	0.974031	-5.28581	1.25e-07	1.57e-06
ENSMUSG00000006389	98.6169	-5.14729	0.918826	-5.60203	2.12e-08	3.34e-07
ENSMUSG00000006469	4.61197	-5.14618	1.69294	-3.03979	0.00236743	0.00750325
ENSMUSG00000100201	27.9318	-5.14523	0.702404	-7.32517	2.39e-13	1.45e-11
ENSMUSG00000039224	105.685	-5.14485	1.46699	-3.50708	0.000453054	0.00184047
ENSMUSG00000039138	4.60792	-5.1443	2.33414	-2.20394	0.0275287	0.0580239
ENSMUSG00000035504	1458.13	-5.14354	0.6417	-8.01548	1.1e-15	1.16e-13
ENSMUSG00000046317	7.88727	-5.14248	1.12516	-4.57045	4.87e-06	3.78e-05
ENSMUSG00000021789	9.54642	-5.14148	2.55639	-2.01123	0.044301	0.0856739
ENSMUSG00000034219	5.98617	-5.1413	1.79185	-2.86927	0.0041142	0.0119539
ENSMUSG00000087538	8.68308	-5.141	1.09945	-4.67596	2.93e-06	2.42e-05
ENSMUSG00000015401	16.7491	-5.13929	1.21756	-4.22098	2.43e-05	0.000151259
ENSMUSG00000036972	17.1058	-5.13866	1.17314	-4.38027	1.19e-05	8.11e-05
ENSMUSG00000029026	61.4165	-5.13864	1.15039	-4.46685	7.94e-06	5.72e-05
ENSMUSG00000024034	41.4508	-5.13754	1.23585	-4.15709	3.22e-05	0.000192485
ENSMUSG00000076536	5.96613	-5.13702	1.97474	-2.60136	0.00928545	0.02358
ENSMUSG00000061126	20.5888	-5.13663	1.22172	-4.20444	2.62e-05	0.000160747
ENSMUSG00000026567	25.8683	-5.13495	1.00213	-5.12406	2.99e-07	3.31e-06
ENSMUSG00000027400	80.7201	-5.13359	0.900082	-5.70348	1.17e-08	1.99e-07
ENSMUSG00000067597	4.56136	-5.13254	0.988254	-5.19354	2.06e-07	2.4e-06
ENSMUSG00000100546	4.57124	-5.13231	1.7196	-2.98459	0.00283956	0.00874721
ENSMUSG00000086124	21.9542	-5.1322	1.19111	-4.30874	1.64e-05	0.000107494
ENSMUSG00000086863	5.19346	-5.12949	1.85106	-2.77111	0.00558651	0.0154136
ENSMUSG00000025461	40.1541	-5.12834	1.51283	-3.38989	0.000699202	0.00267021
ENSMUSG00000079584	51.1314	-5.12709	1.74223	-2.94282	0.00325234	0.00981953
ENSMUSG00000039264	170.015	-5.12673	1.29961	-3.94482	7.99e-05	0.000419903
ENSMUSG00000024827	1571.28	-5.1266	0.877612	-5.84154	5.17e-09	9.71e-08
ENSMUSG00000097160	5.86331	-5.1266	1.02915	-4.98138	6.31e-07	6.32e-06
ENSMUSG00000103991	9.55975	-5.12608	1.73337	-2.95728	0.00310363	0.00942991
ENSMUSG00000028001	17.6988	-5.12523	1.54204	-3.32368	0.000888396	0.00326558
ENSMUSG00000024610	31030.9	-5.12401	0.921737	-5.55908	2.71e-08	4.13e-07
ENSMUSG00000050844	5.17104	-5.12314	1.87631	-2.73044	0.00632498	0.0171122
ENSMUSG00000079058	4.52957	-5.12267	2.39367	-2.14009	0.0323475	0.066311
ENSMUSG00000097117	80.9163	-5.12161	0.733542	-6.98203	2.91e-12	1.36e-10
ENSMUSG00000035910	100.506	-5.1188	0.822043	-6.22692	4.76e-10	1.19e-08
ENSMUSG00000071311	6.72077	-5.11817	1.45109	-3.52713	0.000420087	0.00172998
ENSMUSG00000045318	41.1469	-5.11591	1.37281	-3.7266	0.00019408	0.0008965
ENSMUSG00000048142	1485.15	-5.11519	0.734261	-6.96646	3.25e-12	1.5e-10
ENSMUSG00000095682	4.50456	-5.11485	1.98619	-2.57521	0.010018	0.0251619
ENSMUSG00000008153	1740.19	-5.11087	0.723161	-7.06739	1.58e-12	7.99e-11
ENSMUSG00000040728	1442.84	-5.10753	0.971936	-5.255	1.48e-07	1.81e-06
ENSMUSG00000091165	17.2728	-5.10752	1.38934	-3.67622	0.000236711	0.00106154
ENSMUSG00000104282	4.49223	-5.10734	1.61667	-3.15917	0.00158221	0.00532754
ENSMUSG00000041805	20.0301	-5.10677	2.32805	-2.19358	0.0282654	0.0592973
ENSMUSG00000034917	660.694	-5.10647	0.640812	-7.96875	1.6e-15	1.65e-13
ENSMUSG00000090383	4.48682	-5.10485	1.75847	-2.90301	0.00369592	0.0109324
ENSMUSG00000050272	559.703	-5.10422	0.88799	-5.74806	9.03e-09	1.58e-07
ENSMUSG00000102064	520.446	-5.10332	0.63465	-8.04115	8.9e-16	9.78e-14
ENSMUSG00000094083	36.0381	-5.10245	1.08187	-4.71634	2.4e-06	2.03e-05
ENSMUSG00000076752	94.2387	-5.10059	1.51637	-3.36367	0.000769121	0.00289243
ENSMUSG00000030200	482.059	-5.10051	0.849318	-6.00542	1.91e-09	4.02e-08
ENSMUSG00000090700	4.4704	-5.09845	1.62046	-3.14629	0.00165354	0.00552683
ENSMUSG00000104410	4.45181	-5.09533	1.78973	-2.84699	0.0044135	0.0126714
ENSMUSG00000076480	13.8606	-5.09466	1.95079	-2.61158	0.00901246	0.0229799
ENSMUSG00000086810	10.0932	-5.09303	0.992906	-5.12942	2.91e-07	3.23e-06
ENSMUSG00000003555	43.3835	-5.09267	0.984439	-5.17317	2.3e-07	2.65e-06
ENSMUSG00000075184	16.4269	-5.09225	1.73462	-2.93566	0.00332843	0.0100115
ENSMUSG00000057160	5.7405	-5.09153	1.23957	-4.10749	4e-05	0.000230879
ENSMUSG00000093896	5.04343	-5.09143	2.23356	-2.27952	0.0226364	0.0494014
ENSMUSG00000021638	540.278	-5.08943	0.666492	-7.63614	2.24e-14	1.77e-12
ENSMUSG00000071636	69.8957	-5.08933	0.749481	-6.79048	1.12e-11	4.51e-10
ENSMUSG00000059434	14.2649	-5.08758	1.19877	-4.24401	2.2e-05	0.000138292
ENSMUSG00000102865	5.78434	-5.08618	1.33421	-3.81213	0.000137776	0.000668664
ENSMUSG00000043592	181.441	-5.08508	0.896583	-5.67162	1.41e-08	2.34e-07
ENSMUSG00000086128	4.40383	-5.08345	1.25915	-4.03721	5.41e-05	0.000300713
ENSMUSG00000018569	443.11	-5.0824	0.899103	-5.65275	1.58e-08	2.58e-07
ENSMUSG00000029646	56.7758	-5.079	1.03287	-4.91737	8.77e-07	8.43e-06
ENSMUSG00000066515	4.40385	-5.0782	1.67365	-3.03421	0.00241165	0.00762054
ENSMUSG00000066224	4.38001	-5.07717	1.76813	-2.87149	0.00408547	0.0118822
ENSMUSG00000020811	1034.54	-5.07664	0.743163	-6.83113	8.42e-12	3.53e-10
ENSMUSG00000076596	5.71338	-5.07658	1.92899	-2.63172	0.00849535	0.0218622
ENSMUSG00000094296	19.1046	-5.07591	0.920186	-5.51618	3.46e-08	5.11e-07
ENSMUSG00000102649	503.926	-5.07553	0.709971	-7.14893	8.75e-13	4.69e-11
ENSMUSG00000019232	32.9128	-5.07435	1.22871	-4.12981	3.63e-05	0.00021264
ENSMUSG00000049314	4.37489	-5.07391	2.0225	-2.50873	0.0121166	0.0293624
ENSMUSG00000035201	11.2306	-5.07261	1.29857	-3.9063	9.37e-05	0.00048118
ENSMUSG00000031932	59.7079	-5.07232	1.08798	-4.66216	3.13e-06	2.56e-05
ENSMUSG00000042279	50.254	-5.07205	1.19969	-4.22781	2.36e-05	0.000147368
ENSMUSG00000015970	1206.17	-5.06987	0.669067	-7.57752	3.52e-14	2.64e-12
ENSMUSG00000004542	4.37099	-5.06943	1.32026	-3.83972	0.000123175	0.000609177
ENSMUSG00000074111	7.37461	-5.06819	1.21267	-4.17935	2.92e-05	0.000176429
ENSMUSG00000066071	11.1611	-5.06802	1.8432	-2.74958	0.00596715	0.0162884
ENSMUSG00000036586	13.7397	-5.06779	1.74437	-2.90523	0.00366989	0.0108761
ENSMUSG00000046607	109.831	-5.06524	0.747897	-6.77264	1.26e-11	4.96e-10
ENSMUSG00000027950	524.285	-5.06508	0.698461	-7.25178	4.11e-13	2.37e-11
ENSMUSG00000033419	2567.2	-5.06507	0.88533	-5.7211	1.06e-08	1.82e-07
ENSMUSG00000021743	122.043	-5.06482	1.26341	-4.00884	6.1e-05	0.000332703
ENSMUSG00000092455	4.35268	-5.06457	1.07217	-4.72368	2.32e-06	1.96e-05
ENSMUSG00000093673	102.081	-5.06342	0.69684	-7.26627	3.7e-13	2.15e-11
ENSMUSG00000094025	8.92107	-5.06307	1.34397	-3.76726	0.000165052	0.000779393
ENSMUSG00000030781	11.5631	-5.06305	1.47448	-3.43379	0.000595212	0.00232421
ENSMUSG00000047842	1528.06	-5.06296	0.746324	-6.78386	1.17e-11	4.67e-10
ENSMUSG00000085485	12.7367	-5.06294	1.56571	-3.23364	0.00122221	0.00427637
ENSMUSG00000040533	15.5807	-5.06089	1.35586	-3.73259	0.000189519	0.000878507
ENSMUSG00000084861	59.0917	-5.0608	0.642422	-7.87768	3.34e-15	3.03e-13
ENSMUSG00000041309	54.7316	-5.06069	1.30953	-3.86449	0.00011132	0.000558188
ENSMUSG00000045835	16.3659	-5.0589	1.21157	-4.1755	2.97e-05	0.00017911
ENSMUSG00000058728	20.8776	-5.05646	1.35832	-3.72259	0.000197189	0.000907998
ENSMUSG00000055003	145.296	-5.05591	0.760496	-6.64817	2.97e-11	1.06e-09
ENSMUSG00000045034	49.4531	-5.05512	0.899477	-5.62007	1.91e-08	3.04e-07
ENSMUSG00000094124	4.31959	-5.05488	1.86994	-2.70322	0.00686703	0.0183369
ENSMUSG00000098207	12.4404	-5.05369	1.79752	-2.81149	0.00493132	0.0138933
ENSMUSG00000091694	120.953	-5.0531	1.20037	-4.20962	2.56e-05	0.000157508
ENSMUSG00000090662	4.3101	-5.05156	1.87221	-2.69818	0.00697194	0.0185681
ENSMUSG00000091881	78.2338	-5.05119	0.750104	-6.73398	1.65e-11	6.27e-10
ENSMUSG00000071937	8.20388	-5.05094	2.12689	-2.3748	0.0175584	0.0399683
ENSMUSG00000027525	869.064	-5.05064	1.03762	-4.86754	1.13e-06	1.05e-05
ENSMUSG00000096993	5.58521	-5.0472	1.21453	-4.15569	3.24e-05	0.000193375
ENSMUSG00000090062	7.01623	-5.04442	1.25919	-4.00609	6.17e-05	0.000336167
ENSMUSG00000052026	211.304	-5.0419	1.20537	-4.18287	2.88e-05	0.000174233
ENSMUSG00000057977	4.28555	-5.03764	2.33942	-2.15337	0.0312894	0.0644847
ENSMUSG00000086788	20.1748	-5.0368	1.13325	-4.44457	8.81e-06	6.26e-05
ENSMUSG00000030769	65.5333	-5.03569	0.798548	-6.30606	2.86e-10	7.57e-09
ENSMUSG00000102459	6.25932	-5.0355	0.901064	-5.58839	2.29e-08	3.58e-07
ENSMUSG00000036814	253.718	-5.03391	0.698001	-7.21189	5.52e-13	3.07e-11
ENSMUSG00000085712	4.84599	-5.03222	1.19678	-4.20479	2.61e-05	0.000160571
ENSMUSG00000102241	145.343	-5.03121	0.71987	-6.98905	2.77e-12	1.3e-10
ENSMUSG00000043036	96.6979	-5.03089	0.651009	-7.72783	1.09e-14	9.13e-13
ENSMUSG00000024565	184.197	-5.02977	1.04981	-4.79113	1.66e-06	1.46e-05
ENSMUSG00000040705	4.2428	-5.02875	1.2867	-3.90825	9.3e-05	0.000478147
ENSMUSG00000086995	13.873	-5.02863	0.806106	-6.23817	4.43e-10	1.12e-08
ENSMUSG00000091195	4.23835	-5.02731	2.04817	-2.45454	0.0141065	0.0333871
ENSMUSG00000053141	1117.23	-5.02543	0.75901	-6.62103	3.57e-11	1.24e-09
ENSMUSG00000096670	4.2171	-5.01911	2.25409	-2.22667	0.0259692	0.0554052
ENSMUSG00000096970	20.8303	-5.01891	0.804403	-6.2393	4.4e-10	1.11e-08
ENSMUSG00000100777	4.21384	-5.01564	2.13112	-2.35353	0.0185963	0.0419513
ENSMUSG00000097677	11.8525	-5.01528	1.27845	-3.92295	8.75e-05	0.000454401
ENSMUSG00000078161	204.087	-5.0135	0.972154	-5.15711	2.51e-07	2.84e-06
ENSMUSG00000085151	34.6553	-5.01059	0.858383	-5.83725	5.31e-09	9.9e-08
ENSMUSG00000040485	4.78214	-5.0098	1.75786	-2.84994	0.0043728	0.0125745
ENSMUSG00000097703	41.4077	-5.0078	0.768735	-6.51434	7.3e-11	2.28e-09
ENSMUSG00000037716	31.3015	-5.00778	1.03786	-4.82511	1.4e-06	1.26e-05
ENSMUSG00000104147	21.457	-5.00713	0.816689	-6.13101	8.73e-10	2.02e-08
ENSMUSG00000032503	1262.62	-5.00588	0.908179	-5.512	3.55e-08	5.22e-07
ENSMUSG00000076589	4.18472	-5.00554	2.20275	-2.2724	0.0230622	0.0501935
ENSMUSG00000024399	1671.41	-5.00466	0.956494	-5.2323	1.67e-07	2.02e-06
ENSMUSG00000097428	58.1928	-5.00411	0.939065	-5.32882	9.89e-08	1.28e-06
ENSMUSG00000041020	1187.38	-5.00324	0.806711	-6.20202	5.57e-10	1.37e-08
ENSMUSG00000074651	8.38852	-5.00233	0.923837	-5.41473	6.14e-08	8.37e-07
ENSMUSG00000086090	14.9695	-5.00229	0.918297	-5.44736	5.11e-08	7.13e-07
ENSMUSG00000043192	108.505	-5.00184	1.16024	-4.31103	1.62e-05	0.000106574
ENSMUSG00000094560	6.19714	-4.99937	2.03264	-2.45954	0.0139115	0.0329878
ENSMUSG00000043157	324.935	-4.99753	0.922151	-5.41942	5.98e-08	8.17e-07
ENSMUSG00000043648	94.4154	-4.9969	0.727747	-6.86626	6.59e-12	2.84e-10
ENSMUSG00000020405	104.337	-4.98981	1.01068	-4.93708	7.93e-07	7.74e-06
ENSMUSG00000095737	4.12274	-4.986	2.25195	-2.21408	0.0268233	0.0568323
ENSMUSG00000073457	4.09359	-4.98551	1.11241	-4.48171	7.4e-06	5.37e-05
ENSMUSG00000062275	53.6696	-4.98471	2.28592	-2.18062	0.0292117	0.0609144
ENSMUSG00000041044	7.58761	-4.98383	1.53521	-3.24634	0.00116898	0.00412183
ENSMUSG00000102054	4.12231	-4.97921	2.26875	-2.19469	0.0281855	0.0591627
ENSMUSG00000103107	4.09782	-4.97895	1.07735	-4.62148	3.81e-06	3.05e-05
ENSMUSG00000099508	11.8004	-4.97717	1.18565	-4.19782	2.69e-05	0.000164672
ENSMUSG00000013523	661.966	-4.97654	0.758813	-6.55832	5.44e-11	1.79e-09
ENSMUSG00000102384	60.9786	-4.97605	0.760874	-6.53991	6.16e-11	1.98e-09
ENSMUSG00000079244	6.94278	-4.97463	1.12112	-4.4372	9.11e-06	6.44e-05
ENSMUSG00000096706	4.70169	-4.97456	1.42192	-3.49849	0.000467904	0.0018906
ENSMUSG00000092111	5.30251	-4.97349	1.76642	-2.81558	0.00486892	0.0137456
ENSMUSG00000085404	4.63468	-4.97253	1.15716	-4.29718	1.73e-05	0.000112334
ENSMUSG00000079350	10.0378	-4.97049	1.33627	-3.71967	0.000199484	0.000916966
ENSMUSG00000090080	4.05696	-4.97004	1.33247	-3.72994	0.000191525	0.000885628
ENSMUSG00000044867	248.888	-4.96855	0.993625	-5.00043	5.72e-07	5.83e-06
ENSMUSG00000099474	207.546	-4.96823	0.877945	-5.65893	1.52e-08	2.5e-07
ENSMUSG00000068227	500.66	-4.96774	1.1075	-4.48555	7.27e-06	5.28e-05
ENSMUSG00000000982	972.109	-4.96756	0.944579	-5.25902	1.45e-07	1.77e-06
ENSMUSG00000104123	4.05994	-4.96703	1.21432	-4.09036	4.31e-05	0.000246399
ENSMUSG00000104173	26.0719	-4.9665	0.829015	-5.99084	2.09e-09	4.34e-08
ENSMUSG00000103730	125.348	-4.96648	0.846242	-5.86886	4.39e-09	8.37e-08
ENSMUSG00000038916	870.201	-4.96644	0.760653	-6.52918	6.61e-11	2.1e-09
ENSMUSG00000061959	13.3198	-4.96567	2.08446	-2.38223	0.0172082	0.0393312
ENSMUSG00000094797	37.7472	-4.9654	1.70149	-2.91827	0.00351979	0.0105044
ENSMUSG00000056648	64.9676	-4.96514	1.42603	-3.4818	0.000498056	0.00199623
ENSMUSG00000023473	1219.07	-4.96452	0.721542	-6.88043	5.97e-12	2.59e-10
ENSMUSG00000079113	34.5207	-4.96447	1.27331	-3.89888	9.66e-05	0.000493761
ENSMUSG00000087133	8.05121	-4.96394	1.7411	-2.85104	0.00435768	0.0125343
ENSMUSG00000095958	4.04876	-4.96342	2.24697	-2.20894	0.0271788	0.0574242
ENSMUSG00000101725	6.88443	-4.9612	1.18146	-4.1992	2.68e-05	0.000163889
ENSMUSG00000032807	25.4637	-4.96055	0.969008	-5.1192	3.07e-07	3.38e-06
ENSMUSG00000056617	4.0413	-4.96003	1.37945	-3.59566	0.000323569	0.00138346
ENSMUSG00000079162	218.08	-4.9539	0.654416	-7.56995	3.73e-14	2.78e-12
ENSMUSG00000076586	16.8408	-4.95297	1.78089	-2.78118	0.00541611	0.0150204
ENSMUSG00000063130	40.4406	-4.95193	2.38252	-2.07844	0.037669	0.0750394
ENSMUSG00000074892	536.514	-4.95146	0.805885	-6.14413	8.04e-10	1.89e-08
ENSMUSG00000023057	327.318	-4.95042	0.830155	-5.96324	2.47e-09	5.01e-08
ENSMUSG00000089766	7.65062	-4.9503	1.02272	-4.84031	1.3e-06	1.18e-05
ENSMUSG00000049057	4.02543	-4.94981	2.43297	-2.03448	0.0419035	0.0819453
ENSMUSG00000094672	4.01319	-4.94978	1.82073	-2.71857	0.00655646	0.0176553
ENSMUSG00000058063	13.9636	-4.9489	2.02548	-2.44332	0.0145529	0.0342379
ENSMUSG00000031285	1496.28	-4.94871	1.00729	-4.91292	8.97e-07	8.61e-06
ENSMUSG00000102158	5.91363	-4.94839	1.14707	-4.31392	1.6e-05	0.000105398
ENSMUSG00000096914	38.9518	-4.94582	1.32845	-3.72299	0.000196875	0.000907084
ENSMUSG00000097779	299.908	-4.94512	0.991358	-4.98823	6.09e-07	6.14e-06
ENSMUSG00000036899	4.54861	-4.94456	1.42334	-3.47392	0.00051292	0.00204586
ENSMUSG00000028392	859.905	-4.94422	0.652571	-7.57653	3.55e-14	2.65e-12
ENSMUSG00000091956	23.8	-4.94386	1.09093	-4.53181	5.85e-06	4.42e-05
ENSMUSG00000074768	191.329	-4.94233	0.82241	-6.00958	1.86e-09	3.94e-08
ENSMUSG00000029074	53.4363	-4.94227	0.795412	-6.21348	5.18e-10	1.29e-08
ENSMUSG00000096833	12.9471	-4.94056	1.76484	-2.79944	0.00511919	0.0143158
ENSMUSG00000030278	66.0679	-4.93946	1.8111	-2.72733	0.00638489	0.017259
ENSMUSG00000103010	4.52301	-4.93631	0.899693	-5.48666	4.1e-08	5.92e-07
ENSMUSG00000020447	65.2312	-4.93548	0.980688	-5.03267	4.84e-07	5.05e-06
ENSMUSG00000067642	12.1639	-4.93505	1.47877	-3.33727	0.00084605	0.00313262
ENSMUSG00000085902	12.3148	-4.93386	0.936316	-5.26943	1.37e-07	1.69e-06
ENSMUSG00000096638	8.42566	-4.9333	2.07308	-2.3797	0.0173268	0.0395475
ENSMUSG00000087537	3.98036	-4.93266	1.50843	-3.27006	0.00107525	0.00383593
ENSMUSG00000028435	560.048	-4.92804	1.02468	-4.80937	1.51e-06	1.35e-05
ENSMUSG00000037747	2235.87	-4.928	0.830447	-5.93416	2.95e-09	5.86e-08
ENSMUSG00000072931	3.9531	-4.92496	2.2952	-2.14576	0.0318921	0.0655352
ENSMUSG00000049422	2926.06	-4.92325	0.516905	-9.52447	1.66e-21	4.47e-19
ENSMUSG00000038973	3.93946	-4.92238	2.09299	-2.35184	0.0186809	0.0421026
ENSMUSG00000029260	249.774	-4.9223	0.873152	-5.63739	1.73e-08	2.78e-07
ENSMUSG00000097969	3.93289	-4.92009	1.29965	-3.7857	0.000153275	0.00073224
ENSMUSG00000018907	67.2156	-4.91946	1.65666	-2.96952	0.00298269	0.00910755
ENSMUSG00000036766	1908.3	-4.91777	0.806046	-6.10109	1.05e-09	2.39e-08
ENSMUSG00000058741	26.3759	-4.9165	1.23057	-3.99531	6.46e-05	0.00034926
ENSMUSG00000026387	7.86261	-4.91622	1.10099	-4.46529	8e-06	5.75e-05
ENSMUSG00000023987	8.82371	-4.9156	2.37668	-2.06827	0.0386151	0.0765829
ENSMUSG00000057454	65.0505	-4.91557	1.5001	-3.27682	0.00104982	0.00375789
ENSMUSG00000061825	119.165	-4.91475	0.899641	-5.46301	4.68e-08	6.64e-07
ENSMUSG00000020799	36.6399	-4.91428	1.17731	-4.17415	2.99e-05	0.000180095
ENSMUSG00000042269	5.8588	-4.91272	1.4625	-3.35912	0.000781917	0.00293177
ENSMUSG00000017740	869.767	-4.91257	0.724335	-6.78219	1.18e-11	4.69e-10
ENSMUSG00000059375	3.90831	-4.91193	2.02695	-2.42331	0.0153799	0.0358605
ENSMUSG00000002992	131.26	-4.91143	0.825836	-5.94722	2.73e-09	5.46e-08
ENSMUSG00000091272	5.07495	-4.91022	1.54468	-3.1788	0.00147888	0.00502323
ENSMUSG00000097066	4.45006	-4.90916	1.61696	-3.03604	0.00239708	0.00758629
ENSMUSG00000076540	3.89733	-4.90669	1.87613	-2.61532	0.0089144	0.0227781
ENSMUSG00000022416	328.605	-4.90599	0.800607	-6.12783	8.91e-10	2.06e-08
ENSMUSG00000075296	238.32	-4.90586	1.22727	-3.99737	6.41e-05	0.000346805
ENSMUSG00000096515	4.446	-4.9058	2.06654	-2.37392	0.0176006	0.0400199
ENSMUSG00000098197	10.6085	-4.90536	1.26047	-3.89169	9.95e-05	0.000506183
ENSMUSG00000033676	1743.76	-4.90461	0.874496	-5.6085	2.04e-08	3.23e-07
ENSMUSG00000029736	8.25093	-4.90446	2.15627	-2.27451	0.0229353	0.049971
ENSMUSG00000072381	5.04041	-4.90292	1.3017	-3.76655	0.000165517	0.000781247
ENSMUSG00000102134	36.5308	-4.90127	0.923312	-5.30835	1.11e-07	1.41e-06
ENSMUSG00000090016	3.87279	-4.89925	1.38183	-3.54547	0.00039191	0.00162972
ENSMUSG00000025175	347.943	-4.89841	0.641115	-7.64046	2.16e-14	1.71e-12
ENSMUSG00000026610	337.847	-4.89733	0.759403	-6.44892	1.13e-10	3.35e-09
ENSMUSG00000064225	1204.37	-4.89732	0.887125	-5.52044	3.38e-08	5.01e-07
ENSMUSG00000102764	487.576	-4.8966	0.617099	-7.93486	2.11e-15	2.1e-13
ENSMUSG00000097731	317.829	-4.89308	0.723935	-6.75901	1.39e-11	5.39e-10
ENSMUSG00000096934	26.0322	-4.89293	1.70495	-2.86983	0.00410691	0.0119353
ENSMUSG00000053054	24.8993	-4.89202	1.93381	-2.52974	0.0114148	0.0279996
ENSMUSG00000044626	450.366	-4.8913	0.728492	-6.71428	1.89e-11	7.05e-10
ENSMUSG00000104165	15.4182	-4.88954	1.21735	-4.01653	5.91e-05	0.000323753
ENSMUSG00000075599	3.81615	-4.88694	0.971467	-5.03048	4.89e-07	5.09e-06
ENSMUSG00000066438	136.944	-4.8865	0.86901	-5.62307	1.88e-08	2.99e-07
ENSMUSG00000103187	4.36133	-4.88629	1.0705	-4.5645	5.01e-06	3.87e-05
ENSMUSG00000023828	269.759	-4.88413	0.872655	-5.59686	2.18e-08	3.43e-07
ENSMUSG00000059974	1050.67	-4.88226	0.782711	-6.23763	4.44e-10	1.12e-08
ENSMUSG00000095710	10.3167	-4.8819	1.72758	-2.82586	0.00471534	0.0133937
ENSMUSG00000023159	14.7254	-4.88152	0.770457	-6.33587	2.36e-10	6.39e-09
ENSMUSG00000028546	604.865	-4.88115	0.757051	-6.44758	1.14e-10	3.37e-09
ENSMUSG00000060811	3.83051	-4.87978	1.89885	-2.56986	0.0101741	0.025505
ENSMUSG00000024207	15.6845	-4.87706	1.18301	-4.12258	3.75e-05	0.000218343
ENSMUSG00000074128	3.81479	-4.87624	1.0397	-4.69004	2.73e-06	2.28e-05
ENSMUSG00000045744	23.3596	-4.87449	0.779838	-6.25065	4.09e-10	1.04e-08
ENSMUSG00000044726	53.0903	-4.87427	0.668337	-7.29314	3.03e-13	1.78e-11
ENSMUSG00000060177	3.82379	-4.87338	2.42086	-2.01308	0.0441064	0.0854064
ENSMUSG00000030688	2702.55	-4.87213	0.522147	-9.33095	1.05e-20	2.54e-18
ENSMUSG00000066867	42.063	-4.87012	1.66851	-2.91885	0.00351327	0.0104862
ENSMUSG00000086066	4.9598	-4.8683	2.51768	-1.93365	0.0531564	0.0995518
ENSMUSG00000030785	146.594	-4.86666	0.897366	-5.42327	5.85e-08	8.01e-07
ENSMUSG00000040471	46.0261	-4.86272	1.21189	-4.01252	6.01e-05	0.000328434
ENSMUSG00000075427	3.78022	-4.86244	1.3315	-3.65184	0.000260367	0.00115439
ENSMUSG00000094562	6.47333	-4.86156	1.83758	-2.64563	0.00815393	0.0211379
ENSMUSG00000004110	2523.11	-4.85967	0.669382	-7.25994	3.87e-13	2.25e-11
ENSMUSG00000066090	15.65	-4.85941	1.06018	-4.58355	4.57e-06	3.58e-05
ENSMUSG00000097648	65.4862	-4.85707	0.747355	-6.49902	8.08e-11	2.49e-09
ENSMUSG00000096361	4.23769	-4.85529	1.726	-2.81303	0.00490777	0.0138405
ENSMUSG00000048483	3.75523	-4.8508	2.03341	-2.38555	0.0170534	0.0390381
ENSMUSG00000095872	18.2944	-4.84879	1.75167	-2.7681	0.00563847	0.0155358
ENSMUSG00000084992	35.9315	-4.84783	0.926319	-5.23343	1.66e-07	2.01e-06
ENSMUSG00000076498	3419.94	-4.84719	1.15396	-4.20048	2.66e-05	0.000163057
ENSMUSG00000045655	3.74609	-4.84613	1.93606	-2.50309	0.0123114	0.0297551
ENSMUSG00000073842	35.9078	-4.84568	2.28388	-2.12169	0.0338642	0.0688318
ENSMUSG00000048230	75.5503	-4.84384	0.701308	-6.90687	4.95e-12	2.19e-10
ENSMUSG00000046088	13.3205	-4.84368	1.58427	-3.05735	0.00223304	0.00714513
ENSMUSG00000087308	4.82378	-4.84316	1.14137	-4.24328	2.2e-05	0.000138578
ENSMUSG00000021061	2557.27	-4.84313	0.65191	-7.42914	1.09e-13	7.23e-12
ENSMUSG00000070979	10.7424	-4.8431	1.86927	-2.59091	0.00957231	0.024213
ENSMUSG00000098463	3.72253	-4.8429	1.87005	-2.58972	0.00960535	0.0242756
ENSMUSG00000030549	31.2101	-4.84241	0.874585	-5.53681	3.08e-08	4.61e-07
ENSMUSG00000099891	17.9976	-4.84131	0.982172	-4.92919	8.26e-07	8.02e-06
ENSMUSG00000094205	9.01293	-4.84058	1.58247	-3.05888	0.00222167	0.00711305
ENSMUSG00000020950	458.575	-4.84036	1.44413	-3.35176	0.000803005	0.00299468
ENSMUSG00000032281	1616.76	-4.83993	0.727244	-6.65516	2.83e-11	1.02e-09
ENSMUSG00000047606	8.47941	-4.83717	1.20959	-3.99902	6.36e-05	0.000344821
ENSMUSG00000090688	5.52631	-4.83714	1.65854	-2.91649	0.00353989	0.0105549
ENSMUSG00000021228	11.02	-4.83436	1.16822	-4.13822	3.5e-05	0.000206143
ENSMUSG00000087063	10.2239	-4.83378	0.978033	-4.94235	7.72e-07	7.55e-06
ENSMUSG00000031662	817.328	-4.83319	0.813224	-5.94325	2.79e-09	5.57e-08
ENSMUSG00000032495	129.558	-4.83209	0.581284	-8.3128	9.35e-17	1.23e-14
ENSMUSG00000087669	4.80791	-4.83199	1.40761	-3.43276	0.000597476	0.00233236
ENSMUSG00000011267	580.364	-4.82926	0.675827	-7.1457	8.95e-13	4.78e-11
ENSMUSG00000046442	1573.1	-4.82919	0.57783	-8.35744	6.41e-17	8.95e-15
ENSMUSG00000028699	157.602	-4.82896	1.0337	-4.67154	2.99e-06	2.46e-05
ENSMUSG00000097280	23.4428	-4.82864	0.867491	-5.56621	2.6e-08	4.01e-07
ENSMUSG00000091285	3079.47	-4.82767	0.422906	-11.4155	3.5e-30	1.59e-27
ENSMUSG00000093668	42.3805	-4.82726	0.987648	-4.88763	1.02e-06	9.63e-06
ENSMUSG00000042589	993.82	-4.82705	0.635829	-7.59176	3.16e-14	2.39e-12
ENSMUSG00000084787	4.21211	-4.82691	1.34844	-3.57962	0.000344089	0.00145868
ENSMUSG00000097686	21.2665	-4.82325	0.692608	-6.96389	3.31e-12	1.52e-10
ENSMUSG00000073867	1047.51	-4.82324	0.639648	-7.54046	4.68e-14	3.43e-12
ENSMUSG00000097843	3.668	-4.82088	1.47025	-3.27896	0.00104192	0.00373417
ENSMUSG00000104366	4.78607	-4.81746	1.97786	-2.4357	0.0148631	0.0348527
ENSMUSG00000081607	3.64935	-4.81641	1.77046	-2.72043	0.00651967	0.0175622
ENSMUSG00000001496	98.1511	-4.8155	0.76947	-6.2582	3.89e-10	1e-08
ENSMUSG00000089767	4.77817	-4.81478	1.81954	-2.64615	0.00814144	0.0211156
ENSMUSG00000027562	10848.1	-4.81342	0.710092	-6.77858	1.21e-11	4.78e-10
ENSMUSG00000068180	4.74103	-4.81318	1.44395	-3.33334	0.000858113	0.0031715
ENSMUSG00000103728	168.746	-4.81245	0.686164	-7.01356	2.32e-12	1.11e-10
ENSMUSG00000039860	343.8	-4.81057	0.68535	-7.01914	2.23e-12	1.07e-10
ENSMUSG00000001583	191.16	-4.80736	0.785434	-6.12064	9.32e-10	2.14e-08
ENSMUSG00000000216	15.1921	-4.80525	1.3797	-3.48283	0.00049614	0.00199007
ENSMUSG00000036526	1011.52	-4.80128	0.910074	-5.27571	1.32e-07	1.64e-06
ENSMUSG00000038009	27.7123	-4.79979	1.25233	-3.83268	0.000126754	0.000624303
ENSMUSG00000076541	4.12355	-4.79926	2.05865	-2.33127	0.0197392	0.0441335
ENSMUSG00000043088	226.564	-4.7988	0.928024	-5.17099	2.33e-07	2.67e-06
ENSMUSG00000053338	123.138	-4.79672	1.22169	-3.9263	8.63e-05	0.000449448
ENSMUSG00000037979	1321.24	-4.79585	0.590522	-8.12138	4.61e-16	5.31e-14
ENSMUSG00000002190	246.464	-4.79529	0.7814	-6.1368	8.42e-10	1.96e-08
ENSMUSG00000079342	3.60725	-4.79397	1.57649	-3.04091	0.00235862	0.00748342
ENSMUSG00000092080	3.60972	-4.79394	1.85646	-2.58231	0.00981422	0.0247088
ENSMUSG00000050439	17.9262	-4.79319	1.15561	-4.14777	3.36e-05	0.000198881
ENSMUSG00000042631	33.7664	-4.7931	0.920583	-5.2066	1.92e-07	2.27e-06
ENSMUSG00000086953	6.27224	-4.79305	1.58894	-3.01651	0.00255704	0.00800877
ENSMUSG00000093955	24.1552	-4.79196	1.5119	-3.1695	0.001527	0.00516472
ENSMUSG00000022055	2168.05	-4.79115	1.25519	-3.81708	0.000135038	0.000657868
ENSMUSG00000029368	179.212	-4.78826	1.40396	-3.41053	0.000648362	0.00249884
ENSMUSG00000097604	37.743	-4.7859	0.779031	-6.14339	8.08e-10	1.89e-08
ENSMUSG00000100294	3.59967	-4.78502	1.54354	-3.10002	0.00193505	0.00631795
ENSMUSG00000025330	263.345	-4.78474	0.936376	-5.10985	3.22e-07	3.54e-06
ENSMUSG00000034000	43.0003	-4.78414	0.993429	-4.81579	1.47e-06	1.32e-05
ENSMUSG00000066060	7.63012	-4.78355	1.32029	-3.6231	0.000291089	0.00126656
ENSMUSG00000025905	46.1419	-4.78341	0.883607	-5.41351	6.18e-08	8.42e-07
ENSMUSG00000002032	249.866	-4.78272	0.796193	-6.00699	1.89e-09	3.99e-08
ENSMUSG00000049612	389.483	-4.78159	0.819	-5.83832	5.27e-09	9.85e-08
ENSMUSG00000051067	105.765	-4.78154	1.22754	-3.89521	9.81e-05	0.00050004
ENSMUSG00000003657	141.95	-4.78136	1.42848	-3.34717	0.000816426	0.00303657
ENSMUSG00000079626	3.58631	-4.78076	1.96661	-2.43096	0.0150588	0.0352396
ENSMUSG00000040985	4.63845	-4.77947	1.10194	-4.33732	1.44e-05	9.62e-05
ENSMUSG00000099384	3.61895	-4.77813	1.21487	-3.93306	8.39e-05	0.000438512
ENSMUSG00000096316	4.05926	-4.77637	1.81877	-2.62615	0.00863561	0.0221558
ENSMUSG00000058057	152.729	-4.77468	0.798915	-5.97645	2.28e-09	4.68e-08
ENSMUSG00000094626	144.997	-4.77326	0.956899	-4.98826	6.09e-07	6.14e-06
ENSMUSG00000084063	113.015	-4.77045	0.842323	-5.66345	1.48e-08	2.44e-07
ENSMUSG00000031173	35.8147	-4.76905	1.11812	-4.26525	2e-05	0.000127229
ENSMUSG00000085204	6.06528	-4.76885	1.12452	-4.24078	2.23e-05	0.000139996
ENSMUSG00000097930	28.3848	-4.76879	0.843325	-5.65475	1.56e-08	2.55e-07
ENSMUSG00000087596	35.8556	-4.76831	1.14527	-4.16349	3.13e-05	0.000187848
ENSMUSG00000086226	3.54936	-4.76728	1.7338	-2.74961	0.00596661	0.0162884
ENSMUSG00000086496	99.3814	-4.76639	0.638854	-7.46083	8.6e-14	5.89e-12
ENSMUSG00000079271	5.27232	-4.7655	1.81254	-2.62918	0.00855912	0.0220002
ENSMUSG00000054892	271.11	-4.76517	1.02236	-4.66095	3.15e-06	2.57e-05
ENSMUSG00000079628	3.53811	-4.76517	1.1473	-4.15337	3.28e-05	0.000194995
ENSMUSG00000023047	124.536	-4.76386	0.738667	-6.44927	1.12e-10	3.34e-09
ENSMUSG00000096943	5.2179	-4.76237	1.1971	-3.97826	6.94e-05	0.000371534
ENSMUSG00000087491	5.22885	-4.76078	1.66778	-2.85456	0.00430968	0.0124193
ENSMUSG00000024729	30.4505	-4.75517	0.885445	-5.37037	7.86e-08	1.04e-06
ENSMUSG00000024292	66.85	-4.75514	1.28299	-3.7063	0.000210313	0.000960219
ENSMUSG00000046834	66.4629	-4.7538	1.31888	-3.60441	0.00031286	0.00134487
ENSMUSG00000009356	43.5759	-4.75011	1.25357	-3.78926	0.000151094	0.000723131
ENSMUSG00000074141	1188.78	-4.75008	0.710133	-6.68899	2.25e-11	8.23e-10
ENSMUSG00000102716	7.09317	-4.74908	0.975161	-4.87005	1.12e-06	1.04e-05
ENSMUSG00000021078	3.48939	-4.7489	1.37573	-3.45191	0.000556633	0.00219599
ENSMUSG00000087226	15.5794	-4.74875	0.875172	-5.42608	5.76e-08	7.9e-07
ENSMUSG00000103625	2715.07	-4.74766	0.600636	-7.90439	2.69e-15	2.55e-13
ENSMUSG00000079019	344.648	-4.74676	0.751008	-6.32052	2.61e-10	7e-09
ENSMUSG00000026787	485.367	-4.74557	0.711511	-6.66971	2.56e-11	9.29e-10
ENSMUSG00000100789	4.53478	-4.745	1.616	-2.93627	0.0033219	0.0099941
ENSMUSG00000078625	9.80832	-4.74273	0.824601	-5.75155	8.84e-09	1.55e-07
ENSMUSG00000031391	2415.85	-4.74238	0.599332	-7.91277	2.52e-15	2.43e-13
ENSMUSG00000034472	318.764	-4.74198	0.837762	-5.6603	1.51e-08	2.48e-07
ENSMUSG00000099528	3.95083	-4.74184	1.32258	-3.58529	0.000336699	0.00143148
ENSMUSG00000000215	15.529	-4.74154	2.23705	-2.11955	0.0340442	0.0691286
ENSMUSG00000063409	7.13539	-4.74022	1.33346	-3.55483	0.00037823	0.00158208
ENSMUSG00000086386	4.00214	-4.73994	1.05952	-4.47368	7.69e-06	5.55e-05
ENSMUSG00000044912	258.656	-4.73885	1.13372	-4.1799	2.92e-05	0.000176086
ENSMUSG00000086839	23.9953	-4.73883	0.875056	-5.41546	6.11e-08	8.34e-07
ENSMUSG00000103711	97.8422	-4.73794	0.644815	-7.34775	2.02e-13	1.24e-11
ENSMUSG00000086202	3.46446	-4.7377	1.28743	-3.67997	0.000233262	0.00104938
ENSMUSG00000103547	249.029	-4.73754	0.707998	-6.69146	2.21e-11	8.11e-10
ENSMUSG00000054435	1856.49	-4.7366	0.953905	-4.96548	6.85e-07	6.8e-06
ENSMUSG00000055827	39.5263	-4.73602	1.06067	-4.46513	8e-06	5.76e-05
ENSMUSG00000089804	21.7054	-4.73581	1.83309	-2.58352	0.00977985	0.0246458
ENSMUSG00000072849	39.8569	-4.73554	1.99497	-2.37374	0.0176089	0.0400321
ENSMUSG00000090732	5.14571	-4.73483	2.09163	-2.2637	0.0235924	0.0511745
ENSMUSG00000032564	177.407	-4.73471	1.00729	-4.70043	2.6e-06	2.18e-05
ENSMUSG00000029811	139.135	-4.73428	1.58971	-2.97808	0.00290059	0.00889082
ENSMUSG00000049493	569.566	-4.73344	0.61343	-7.71636	1.2e-14	9.96e-13
ENSMUSG00000034224	8.13694	-4.73027	1.49342	-3.16741	0.00153805	0.00519743
ENSMUSG00000084902	5.92032	-4.72943	1.75797	-2.69028	0.00713917	0.01892
ENSMUSG00000102592	4.47485	-4.72938	1.03743	-4.55872	5.15e-06	3.96e-05
ENSMUSG00000010796	155.504	-4.72892	1.57281	-3.00668	0.00264117	0.00823046
ENSMUSG00000091725	3.45657	-4.72885	1.87185	-2.5263	0.0115271	0.028225
ENSMUSG00000095334	19.8633	-4.72792	0.763098	-6.19569	5.8e-10	1.42e-08
ENSMUSG00000079445	600.726	-4.72786	0.74587	-6.33872	2.32e-10	6.29e-09
ENSMUSG00000042662	222.654	-4.72756	1.19003	-3.97265	7.11e-05	0.000379093
ENSMUSG00000064308	3.91565	-4.72662	1.47306	-3.20871	0.00133332	0.00460588
ENSMUSG00000064158	15.3168	-4.72661	1.09108	-4.33205	1.48e-05	9.82e-05
ENSMUSG00000020407	1579.79	-4.72516	0.765536	-6.17236	6.73e-10	1.61e-08
ENSMUSG00000068079	40.4268	-4.72452	1.14911	-4.11148	3.93e-05	0.000227376
ENSMUSG00000043461	36.2579	-4.72283	1.07218	-4.40489	1.06e-05	7.36e-05
ENSMUSG00000021880	480.795	-4.7225	0.993116	-4.75523	1.98e-06	1.71e-05
ENSMUSG00000032808	3.43213	-4.72117	2.16379	-2.1819	0.0291168	0.0607729
ENSMUSG00000022753	75.2133	-4.72117	0.617592	-7.64448	2.1e-14	1.68e-12
ENSMUSG00000094006	29.6257	-4.71979	1.85433	-2.54528	0.0109189	0.027008
ENSMUSG00000041329	3734.23	-4.71752	0.806789	-5.84728	5e-09	9.4e-08
ENSMUSG00000072878	61.2265	-4.71632	1.04241	-4.52444	6.06e-06	4.56e-05
ENSMUSG00000095609	10.6295	-4.71447	1.73907	-2.71091	0.00670989	0.0179883
ENSMUSG00000038576	818.421	-4.71417	0.819476	-5.75266	8.78e-09	1.54e-07
ENSMUSG00000023019	1685.51	-4.71314	0.752776	-6.26101	3.82e-10	9.87e-09
ENSMUSG00000085505	3.86709	-4.71091	1.34091	-3.51321	0.000442728	0.00180967
ENSMUSG00000028591	187.554	-4.70855	0.860926	-5.46916	4.52e-08	6.45e-07
ENSMUSG00000045928	22.6558	-4.70817	1.55949	-3.01905	0.00253569	0.00795115
ENSMUSG00000046008	61.7225	-4.70714	1.28445	-3.66472	0.000247612	0.0011049
ENSMUSG00000031933	115.661	-4.70686	1.23559	-3.80941	0.000139301	0.000675137
ENSMUSG00000086193	3.3942	-4.70621	1.52806	-3.07986	0.00207097	0.00670212
ENSMUSG00000104365	3.86742	-4.70578	1.45569	-3.23269	0.00122632	0.00428872
ENSMUSG00000030376	811.809	-4.70478	1.04612	-4.49737	6.88e-06	5.05e-05
ENSMUSG00000078307	451.512	-4.70404	1.01388	-4.63966	3.49e-06	2.82e-05
ENSMUSG00000097344	41.4138	-4.70392	0.886476	-5.30631	1.12e-07	1.42e-06
ENSMUSG00000021999	15.7578	-4.70209	1.34652	-3.49204	0.000479339	0.0019303
ENSMUSG00000103123	106.516	-4.7011	0.68178	-6.89534	5.37e-12	2.36e-10
ENSMUSG00000047935	198.54	-4.70005	0.602899	-7.79574	6.4e-15	5.59e-13
ENSMUSG00000054459	600.494	-4.6995	1.03304	-4.54918	5.39e-06	4.12e-05
ENSMUSG00000061576	1621.42	-4.69933	0.885924	-5.30444	1.13e-07	1.43e-06
ENSMUSG00000091879	3.37733	-4.69898	1.95547	-2.40299	0.0162614	0.0375674
ENSMUSG00000037171	34.1004	-4.69787	1.02173	-4.59798	4.27e-06	3.37e-05
ENSMUSG00000079655	3.3739	-4.69742	2.31024	-2.0333	0.0420223	0.082106
ENSMUSG00000052562	9.19631	-4.69656	0.976542	-4.80938	1.51e-06	1.35e-05
ENSMUSG00000066197	3.37895	-4.69547	1.86625	-2.51599	0.0118698	0.0289182
ENSMUSG00000041538	736.448	-4.69546	0.995864	-4.71496	2.42e-06	2.04e-05
ENSMUSG00000010066	455.211	-4.69474	0.727571	-6.45262	1.1e-10	3.28e-09
ENSMUSG00000079349	10.6448	-4.6946	1.2788	-3.6711	0.000241506	0.00108112
ENSMUSG00000050520	82.9591	-4.69391	1.56069	-3.00758	0.00263334	0.00820896
ENSMUSG00000069622	963.519	-4.69154	0.797108	-5.8857	3.96e-09	7.63e-08
ENSMUSG00000021456	118.531	-4.69142	1.3075	-3.5881	0.000333102	0.00141894
ENSMUSG00000085145	15.2579	-4.68607	0.744623	-6.29321	3.11e-10	8.15e-09
ENSMUSG00000070732	216.269	-4.68123	0.785828	-5.95707	2.57e-09	5.18e-08
ENSMUSG00000074195	18.4867	-4.68085	1.66452	-2.81213	0.0049215	0.0138733
ENSMUSG00000050592	1361.01	-4.67953	0.691951	-6.76281	1.35e-11	5.27e-10
ENSMUSG00000016498	138.263	-4.67883	0.886508	-5.27782	1.31e-07	1.63e-06
ENSMUSG00000085298	22.0186	-4.67695	0.689649	-6.78164	1.19e-11	4.7e-10
ENSMUSG00000018865	1427.21	-4.67489	1.06795	-4.37744	1.2e-05	8.2e-05
ENSMUSG00000086999	3.79266	-4.67339	1.26399	-3.69734	0.000217867	0.000990078
ENSMUSG00000010342	442.606	-4.67169	0.745102	-6.26987	3.61e-10	9.38e-09
ENSMUSG00000025091	21.9817	-4.67133	1.55653	-3.00112	0.00268992	0.00835768
ENSMUSG00000062785	542.41	-4.66986	0.589186	-7.92595	2.26e-15	2.21e-13
ENSMUSG00000030359	31.5799	-4.66724	0.839833	-5.55734	2.74e-08	4.16e-07
ENSMUSG00000041954	499.248	-4.66686	0.712091	-6.55374	5.61e-11	1.83e-09
ENSMUSG00000091635	3.29204	-4.66539	1.27599	-3.65628	0.000255897	0.00113718
ENSMUSG00000024403	798.309	-4.66452	0.645693	-7.22405	5.05e-13	2.83e-11
ENSMUSG00000029909	3.29518	-4.6633	2.33742	-1.99507	0.0460357	0.0884283
ENSMUSG00000021852	37.5978	-4.66078	0.817363	-5.70221	1.18e-08	2e-07
ENSMUSG00000067771	57.5229	-4.65986	1.06798	-4.36323	1.28e-05	8.68e-05
ENSMUSG00000032356	663.375	-4.65746	0.732887	-6.35495	2.08e-10	5.74e-09
ENSMUSG00000076587	13.2815	-4.65722	1.85928	-2.50485	0.0122504	0.0296375
ENSMUSG00000047953	118.834	-4.65617	0.972582	-4.78743	1.69e-06	1.49e-05
ENSMUSG00000089633	3.73969	-4.65455	1.42378	-3.26914	0.00107875	0.00384683
ENSMUSG00000079378	7.87097	-4.65362	1.32391	-3.51504	0.000439681	0.00179972
ENSMUSG00000038094	84.4919	-4.65361	0.824324	-5.64536	1.65e-08	2.67e-07
ENSMUSG00000044708	1052.24	-4.65277	0.751872	-6.18825	6.08e-10	1.47e-08
ENSMUSG00000079630	3.26245	-4.65275	0.985835	-4.71961	2.36e-06	2e-05
ENSMUSG00000071773	5.50673	-4.65198	1.39103	-3.34428	0.000824961	0.00306413
ENSMUSG00000000617	51.1765	-4.65093	1.09632	-4.24232	2.21e-05	0.000139077
ENSMUSG00000094335	50.5813	-4.65087	1.65995	-2.8018	0.00508179	0.0142364
ENSMUSG00000037989	1314.36	-4.64884	0.685235	-6.78429	1.17e-11	4.66e-10
ENSMUSG00000085965	5.47048	-4.6482	1.5221	-3.05381	0.00225954	0.00721156
ENSMUSG00000100170	3.69983	-4.64711	1.48067	-3.13851	0.0016981	0.00565783
ENSMUSG00000090487	3.26924	-4.64684	1.85883	-2.49988	0.0124237	0.0299935
ENSMUSG00000075610	28.5232	-4.64682	1.54802	-3.00178	0.00268408	0.00834445
ENSMUSG00000066196	16.676	-4.64345	0.789399	-5.88226	4.05e-09	7.78e-08
ENSMUSG00000102321	34.6997	-4.63988	0.912444	-5.08511	3.67e-07	3.98e-06
ENSMUSG00000046942	394.237	-4.63865	0.934804	-4.96216	6.97e-07	6.9e-06
ENSMUSG00000028784	8.29685	-4.63608	1.76566	-2.62569	0.00864741	0.0221818
ENSMUSG00000020279	196.603	-4.63579	0.824562	-5.62212	1.89e-08	3.01e-07
ENSMUSG00000042638	107.351	-4.63503	0.887141	-5.22468	1.74e-07	2.09e-06
ENSMUSG00000009210	11.2873	-4.63389	0.909334	-5.09592	3.47e-07	3.78e-06
ENSMUSG00000047518	5.62936	-4.63372	1.97237	-2.34931	0.018808	0.0423349
ENSMUSG00000031645	3.23654	-4.63343	1.98389	-2.33553	0.0195158	0.0436894
ENSMUSG00000056258	964.254	-4.6334	0.652681	-7.09903	1.26e-12	6.53e-11
ENSMUSG00000049555	104.321	-4.63317	0.866957	-5.34417	9.08e-08	1.19e-06
ENSMUSG00000091227	272.426	-4.63141	0.690736	-6.70504	2.01e-11	7.46e-10
ENSMUSG00000026581	7490.97	-4.63133	0.932484	-4.96666	6.81e-07	6.76e-06
ENSMUSG00000050640	684.441	-4.63067	0.64056	-7.2291	4.86e-13	2.75e-11
ENSMUSG00000042761	52.5606	-4.62456	0.669716	-6.90526	5.01e-12	2.21e-10
ENSMUSG00000025141	10.8643	-4.62429	0.949617	-4.86963	1.12e-06	1.04e-05
ENSMUSG00000068601	24.9969	-4.62366	0.650535	-7.10747	1.18e-12	6.16e-11
ENSMUSG00000085555	7.71926	-4.62316	0.984138	-4.69768	2.63e-06	2.2e-05
ENSMUSG00000036749	55.8698	-4.62271	0.685192	-6.7466	1.51e-11	5.8e-10
ENSMUSG00000070708	72.8612	-4.6211	0.889576	-5.19472	2.05e-07	2.39e-06
ENSMUSG00000061601	2409.6	-4.62106	0.646123	-7.15198	8.55e-13	4.6e-11
ENSMUSG00000103682	3.63196	-4.62095	1.16928	-3.95197	7.75e-05	0.000409307
ENSMUSG00000032394	93.8196	-4.61952	1.1968	-3.85989	0.000113436	0.000567329
ENSMUSG00000017688	85.1093	-4.61903	1.6352	-2.82475	0.0047318	0.0134275
ENSMUSG00000043931	224.526	-4.61891	1.26076	-3.66358	0.000248717	0.00110926
ENSMUSG00000022375	38.6398	-4.61888	0.780252	-5.91973	3.22e-09	6.34e-08
ENSMUSG00000013083	3.19929	-4.61816	2.32774	-1.98397	0.0472589	0.0903439
ENSMUSG00000078157	26.0862	-4.61699	0.922023	-5.00746	5.52e-07	5.64e-06
ENSMUSG00000094134	3.1824	-4.61583	1.81769	-2.53939	0.0111046	0.0273878
ENSMUSG00000056288	3.62497	-4.61535	1.71381	-2.69304	0.00708042	0.0187914
ENSMUSG00000034156	1526.83	-4.61472	0.626628	-7.36437	1.78e-13	1.12e-11
ENSMUSG00000027317	8.50842	-4.6124	1.38175	-3.33808	0.000843584	0.0031248
ENSMUSG00000057163	45.3372	-4.61163	1.46463	-3.14866	0.0016402	0.00548709
ENSMUSG00000085222	4.71689	-4.61147	1.78173	-2.5882	0.00964801	0.0243647
ENSMUSG00000056752	113.719	-4.61065	0.756333	-6.09606	1.09e-09	2.45e-08
ENSMUSG00000089678	3.63298	-4.61028	1.59595	-2.88873	0.00386799	0.0113613
ENSMUSG00000004612	909.008	-4.6094	1.26394	-3.64686	0.000265467	0.00117267
ENSMUSG00000062044	996.418	-4.60871	0.871616	-5.28755	1.24e-07	1.56e-06
ENSMUSG00000097060	269.583	-4.60652	0.747444	-6.16303	7.14e-10	1.7e-08
ENSMUSG00000086822	10.6934	-4.60501	0.982942	-4.68492	2.8e-06	2.33e-05
ENSMUSG00000040706	34.0259	-4.60449	1.0706	-4.30084	1.7e-05	0.000110796
ENSMUSG00000000805	669.213	-4.60279	1.06224	-4.3331	1.47e-05	9.78e-05
ENSMUSG00000000731	85.5688	-4.60198	1.2361	-3.72299	0.00019688	0.000907084
ENSMUSG00000021336	14.9565	-4.60116	1.00411	-4.58235	4.6e-06	3.6e-05
ENSMUSG00000024391	29.4025	-4.60084	0.996605	-4.61652	3.9e-06	3.11e-05
ENSMUSG00000073421	7205.3	-4.60049	0.791096	-5.81534	6.05e-09	1.11e-07
ENSMUSG00000031118	9.34132	-4.60014	1.29272	-3.55849	0.000372995	0.00156363
ENSMUSG00000079637	3.16045	-4.59954	2.09807	-2.19228	0.0283595	0.0594521
ENSMUSG00000026380	994.566	-4.59847	0.641834	-7.16458	7.8e-13	4.22e-11
ENSMUSG00000040197	3.16194	-4.59846	1.60304	-2.86858	0.00412316	0.0119694
ENSMUSG00000078719	9.72223	-4.59689	1.63835	-2.80581	0.00501907	0.0141044
ENSMUSG00000026818	36.8899	-4.59574	1.22619	-3.74798	0.000178264	0.000834839
ENSMUSG00000050138	65.1663	-4.59533	0.994377	-4.62132	3.81e-06	3.05e-05
ENSMUSG00000030160	4.64774	-4.59427	1.20518	-3.81211	0.000137788	0.000668664
ENSMUSG00000072618	62.4785	-4.5939	1.17952	-3.89472	9.83e-05	0.000500954
ENSMUSG00000102306	7.62998	-4.58978	1.0353	-4.43329	9.28e-06	6.55e-05
ENSMUSG00000050822	394.23	-4.58947	0.871497	-5.2662	1.39e-07	1.71e-06
ENSMUSG00000092360	10.5134	-4.58915	1.39332	-3.29368	0.000988866	0.00357512
ENSMUSG00000028460	183.745	-4.58887	1.44173	-3.18289	0.00145811	0.00496851
ENSMUSG00000054005	17.4206	-4.58667	0.985461	-4.65435	3.25e-06	2.65e-05
ENSMUSG00000027530	5.41497	-4.58555	1.25739	-3.64687	0.000265455	0.00117267
[truncated: 4,823 more rows]
