# Supplementary material for: TNFAIP6 defines the MSC subpopulation with enhanced immune suppression activities
Source: Stem Cell Res Ther. 2022 Sep 24;13:479. doi: 10.1186/s13287-022-03176-5 (PMC9509641; doi:10.1186/s13287-022-03176-5)
Supplement: Supplementary file 6 — Additional file 6: Manual screening daa. [file 13287_2022_3176_MOESM6_ESM.xlsx]

## Sheet: Table S2 up_regulation_FC_2
Supplementary Table 6. Manual screening daa
ensembl_id	investigator 1	investigator 2	investigator 3	Note
ENSMUSG00000043518	1	0	0
ENSMUSG00000026471	0	0	0
ENSMUSG00000020282	0	0	0
ENSMUSG00000017765	0	0	0
ENSMUSG00000021823	0	0	1
ENSMUSG00000053460	0	0	0
ENSMUSG00000032719	0	1	0
ENSMUSG00000021732	0	0	0
ENSMUSG00000074403	0	0	0
ENSMUSG00000050377	0	0	0
ENSMUSG00000028464	0	0	0
ENSMUSG00000003746	0	0	1
ENSMUSG00000017817	0	0	1
ENSMUSG00000001761	0	0	0
ENSMUSG00000039239	0	0	0
ENSMUSG00000090231	0	0	0
ENSMUSG00000044022	0	1	0
ENSMUSG00000049539	0	0	0
ENSMUSG00000034810	0	0	0
ENSMUSG00000033855	0	0	0
ENSMUSG00000028402	0	0	0
ENSMUSG00000021614	0	0	1
ENSMUSG00000030847	1	0	0
ENSMUSG00000026829	1	0	0
ENSMUSG00000031343	0	0	0
ENSMUSG00000030623	0	0	0
ENSMUSG00000026509	1	1	0
ENSMUSG00000037211	0	0	0
ENSMUSG00000050382	0	0	0
ENSMUSG00000035914	0	0	0
ENSMUSG00000027318	0	0	0
ENSMUSG00000030259	0	0	0
ENSMUSG00000040711	0	0	1
ENSMUSG00000046152	0	0	0
ENSMUSG00000024486	0	0	0
ENSMUSG00000039607	0	0	1
ENSMUSG00000046318	0	0	1
ENSMUSG00000021453	0	0	0
ENSMUSG00000074916	0	0	0
ENSMUSG00000032649	0	0	1
ENSMUSG00000022591	0	0	0
ENSMUSG00000054555	0	1	0
ENSMUSG00000039286	0	0	0
ENSMUSG00000032366	0	0	0
ENSMUSG00000026836	0	0	0
ENSMUSG00000054404	0	0	0
ENSMUSG00000042284	0	0	1
ENSMUSG00000041801	0	0	1
ENSMUSG00000032733	0	0	0
ENSMUSG00000081058	0	0	0
ENSMUSG00000046532	0	0	0
ENSMUSG00000050222	0	1	0
ENSMUSG00000032431	0	0	0
ENSMUSG00000005973	0	0	0
ENSMUSG00000032024	0	0	0
ENSMUSG00000024395	0	0	0
ENSMUSG00000029280	0	0	1
ENSMUSG00000021130	1	0	0
ENSMUSG00000028007	1	0	0
ENSMUSG00000049001	0	0	0
ENSMUSG00000036904	0	0	0
ENSMUSG00000090958	1	1	0
ENSMUSG00000050069	0	0	0
ENSMUSG00000051627	0	0	0
ENSMUSG00000025887	0	0	0
ENSMUSG00000034457	0	0	0
ENSMUSG00000032289	0	0	0
ENSMUSG00000036862	0	0	1
ENSMUSG00000032491	0	0	0
ENSMUSG00000019467	0	0	0
ENSMUSG00000030095	0	0	0
ENSMUSG00000052688	0	0	1
ENSMUSG00000001020	0	0	0
ENSMUSG00000104476	0	1	0
ENSMUSG00000025268	0	0	0
ENSMUSG00000058914	0	0	0
ENSMUSG00000017737	0	0	0
ENSMUSG00000045934	0	0	0
ENSMUSG00000019767	0	0	1
ENSMUSG00000058126	0	0	1
ENSMUSG00000024074	0	0	0
ENSMUSG00000066755	0	0	0
ENSMUSG00000055538	0	0	0
ENSMUSG00000096984	0	1	0
ENSMUSG00000045930	0	0	0
ENSMUSG00000047910	0	0	0
ENSMUSG00000027840	0	0	0
ENSMUSG00000070047	0	0	0
ENSMUSG00000075029	0	0	1
ENSMUSG00000038305	1	0	0
ENSMUSG00000016487	1	0	0
ENSMUSG00000050910	0	0	0
ENSMUSG00000079355	0	0	0
ENSMUSG00000024066	1	1	0
ENSMUSG00000024076	0	0	0
ENSMUSG00000012428	0	0	0
ENSMUSG00000091345	0	0	0
ENSMUSG00000042622	0	0	0
ENSMUSG00000038776	0	0	0
ENSMUSG00000027087	0	0	1
ENSMUSG00000024379	0	0	0
ENSMUSG00000020312	0	0	0
ENSMUSG00000095115	0	0	0
ENSMUSG00000102781	0	0	1
ENSMUSG00000069265	0	0	0
ENSMUSG00000042256	0	1	0
ENSMUSG00000018217	0	0	0
ENSMUSG00000074170	0	0	0
ENSMUSG00000086399	0	0	0
ENSMUSG00000033955	0	0	0
ENSMUSG00000028583	0	0	1
ENSMUSG00000031328	0	0	1
ENSMUSG00000060044	0	0	0
ENSMUSG00000043895	0	0	0
ENSMUSG00000036139	0	0	0
ENSMUSG00000024940	0	1	0
ENSMUSG00000037411	0	0	0
ENSMUSG00000103668	0	0	0
ENSMUSG00000026072	0	0	0
ENSMUSG00000043099	0	0	0
ENSMUSG00000036169	0	0	1
ENSMUSG00000097971	1	0	0
ENSMUSG00000020620	1	0	0
ENSMUSG00000050212	0	0	0
ENSMUSG00000055235	0	0	0
ENSMUSG00000037370	1	1	0
ENSMUSG00000024912	0	0	0
ENSMUSG00000026828	0	0	0
ENSMUSG00000023092	0	0	0
ENSMUSG00000027803	0	0	0
ENSMUSG00000024659	0	0	0
ENSMUSG00000027276	0	0	1
ENSMUSG00000041308	0	0	0
ENSMUSG00000086416	0	0	0
ENSMUSG00000051048	0	0	0
ENSMUSG00000089945	0	0	1
ENSMUSG00000030770	0	0	0
ENSMUSG00000054204	0	1	0
ENSMUSG00000002233	0	0	0
ENSMUSG00000068122	0	0	0
ENSMUSG00000025255	0	0	0
ENSMUSG00000050288	0	0	0
ENSMUSG00000001473	0	0	1
ENSMUSG00000021091	0	0	1
ENSMUSG00000023972	0	0	0
ENSMUSG00000032194	0	0	0
ENSMUSG00000015305	0	0	0
ENSMUSG00000037784	0	1	0
ENSMUSG00000061731	0	0	0
ENSMUSG00000017969	0	0	0
ENSMUSG00000006386	0	0	0
ENSMUSG00000031561	0	0	0
ENSMUSG00000044345	0	0	1
ENSMUSG00000032744	1	0	0
ENSMUSG00000068220	1	0	0
ENSMUSG00000022220	0	0	0
ENSMUSG00000037003	0	0	0
ENSMUSG00000064080	1	1	0
ENSMUSG00000029163	0	0	0
ENSMUSG00000038418	0	0	0
ENSMUSG00000000530	0	0	0
ENSMUSG00000042812	0	0	0
ENSMUSG00000001288	0	0	0
ENSMUSG00000010476	0	0	1
ENSMUSG00000059901	0	0	0
ENSMUSG00000026335	0	0	0
ENSMUSG00000048706	0	0	1
ENSMUSG00000026628	0	0	0
ENSMUSG00000024420	0	1	0
ENSMUSG00000021250	0	0	0
ENSMUSG00000069833	0	0	0
ENSMUSG00000006958	0	0	0
ENSMUSG00000021346	0	0	0
ENSMUSG00000052920	0	0	1
ENSMUSG00000087349	0	0	1
ENSMUSG00000021822	0	0	0
ENSMUSG00000020354	0	0	0
ENSMUSG00000028370	0	0	0
ENSMUSG00000072623	0	1	0
ENSMUSG00000028173	0	0	0
ENSMUSG00000091900	0	0	0
ENSMUSG00000063954	0	0	0
ENSMUSG00000022817	0	0	0
ENSMUSG00000022887	0	0	1
ENSMUSG00000014303	1	0	0
ENSMUSG00000020674	1	0	0
ENSMUSG00000029641	0	0	0
ENSMUSG00000024134	0	0	0
ENSMUSG00000021589	1	1	0
ENSMUSG00000039234	0	0	0
ENSMUSG00000017057	0	0	0
ENSMUSG00000086043	0	0	0
ENSMUSG00000001864	0	0	0
ENSMUSG00000001240	0	0	0
ENSMUSG00000069273	0	0	1
ENSMUSG00000026686	0	0	0
ENSMUSG00000044646	0	0	0
ENSMUSG00000061013	0	0	0
ENSMUSG00000031963	0	0	1
ENSMUSG00000063415	0	0	0
ENSMUSG00000051920	0	1	0
ENSMUSG00000028214	0	0	0
ENSMUSG00000039007	0	0	0
ENSMUSG00000069267	0	0	0
ENSMUSG00000050505	0	0	0
ENSMUSG00000064168	0	0	1
ENSMUSG00000039706	0	0	1
ENSMUSG00000054072	0	0	0
ENSMUSG00000048612	0	0	0
ENSMUSG00000044689	0	0	0
ENSMUSG00000039683	0	1	0
ENSMUSG00000069310	0	0	0
ENSMUSG00000032714	0	0	0
ENSMUSG00000031523	0	0	0
ENSMUSG00000069300	0	0	0
ENSMUSG00000030772	0	0	1
ENSMUSG00000056870	1	0	0
ENSMUSG00000027955	1	0	0
ENSMUSG00000030222	0	0	0
ENSMUSG00000070720	0	0	0
ENSMUSG00000086644	1	1	0
ENSMUSG00000023022	0	0	0
ENSMUSG00000029307	0	0	0
ENSMUSG00000031799	0	0	0
ENSMUSG00000094338	0	0	0
ENSMUSG00000029201	0	0	0
ENSMUSG00000028128	0	0	1
ENSMUSG00000001510	0	0	0
ENSMUSG00000067586	0	0	0
ENSMUSG00000019326	0	0	0
ENSMUSG00000018672	0	0	1
ENSMUSG00000097816	0	0	0
ENSMUSG00000030782	0	1	0
ENSMUSG00000020614	0	0	0
ENSMUSG00000055301	0	0	0
ENSMUSG00000043822	0	0	0
ENSMUSG00000070323	0	0	0
ENSMUSG00000017493	0	0	1
ENSMUSG00000103061	0	0	1
ENSMUSG00000086969	0	0	0
ENSMUSG00000103057	0	0	0
ENSMUSG00000085604	0	0	0
ENSMUSG00000033268	0	1	0
ENSMUSG00000069301	0	0	0
ENSMUSG00000047759	0	0	0
ENSMUSG00000068699	0	0	0
ENSMUSG00000007682	0	0	0
ENSMUSG00000053117	0	0	1
ENSMUSG00000059430	1	0	0
ENSMUSG00000038112	1	0	0
ENSMUSG00000029231	0	0	0
ENSMUSG00000086712	0	0	0
ENSMUSG00000032271	1	1	0
ENSMUSG00000045555	0	0	0
ENSMUSG00000048285	0	0	0
ENSMUSG00000043556	0	0	0
ENSMUSG00000025809	0	0	0
ENSMUSG00000070594	0	0	0
ENSMUSG00000075254	0	0	1
ENSMUSG00000028108	0	0	0
ENSMUSG00000031274	0	0	0
ENSMUSG00000006205	0	0	0
ENSMUSG00000058385	0	0	1
ENSMUSG00000008136	0	0	0
ENSMUSG00000097618	0	1	0
ENSMUSG00000020176	0	0	0
ENSMUSG00000103593	0	0	0
ENSMUSG00000018906	0	0	0
ENSMUSG00000041797	0	0	0
ENSMUSG00000038156	0	0	1
ENSMUSG00000073565	0	0	1
ENSMUSG00000026051	0	0	0
ENSMUSG00000049288	0	0	0
ENSMUSG00000059022	0	0	0
ENSMUSG00000039787	0	1	0
ENSMUSG00000041324	0	0	0
ENSMUSG00000085049	0	0	0
ENSMUSG00000102893	0	0	0
ENSMUSG00000091405	0	0	0
ENSMUSG00000036560	0	0	1
ENSMUSG00000064220	1	0	0
ENSMUSG00000031538	1	0	0
ENSMUSG00000069268	0	0	0
ENSMUSG00000000093	0	0	0
ENSMUSG00000022483	1	1	0
ENSMUSG00000031875	0	0	0
ENSMUSG00000090698	0	0	0
ENSMUSG00000023886	0	0	1
ENSMUSG00000057969	0	0	0
ENSMUSG00000073234	0	1	0
ENSMUSG00000067276	0	0	0
ENSMUSG00000020122	0	0	0
ENSMUSG00000038668	0	0	0
ENSMUSG00000036995	0	0	0
ENSMUSG00000022548	0	0	1
ENSMUSG00000027966	0	0	1
ENSMUSG00000078190	0	0	0
ENSMUSG00000018593	0	0	0
ENSMUSG00000037225	0	0	0
ENSMUSG00000022912	0	1	0
ENSMUSG00000074766	0	0	0
ENSMUSG00000069308	0	0	0
ENSMUSG00000026589	0	0	0
ENSMUSG00000085183	0	0	0
ENSMUSG00000003032	0	0	1
ENSMUSG00000003420	1	0	0
ENSMUSG00000024593	1	0	0
ENSMUSG00000010529	0	0	0
ENSMUSG00000002900	0	0	0
ENSMUSG00000050295	1	1	0
ENSMUSG00000101355	0	0	0
ENSMUSG00000084946	0	0	0
ENSMUSG00000032440	0	0	0
ENSMUSG00000043943	0	0	0
ENSMUSG00000026249	0	0	0
ENSMUSG00000042115	0	0	1
ENSMUSG00000036867	0	0	0
ENSMUSG00000027230	0	0	0
ENSMUSG00000048096	0	0	0
ENSMUSG00000052911	0	0	1
ENSMUSG00000091243	0	0	0
ENSMUSG00000024713	0	1	0
ENSMUSG00000034161	0	0	0
ENSMUSG00000007805	0	0	0
ENSMUSG00000097998	0	0	0
ENSMUSG00000031502	0	0	0
ENSMUSG00000026193	0	0	1
ENSMUSG00000035274	0	0	1
ENSMUSG00000028883	0	0	0
ENSMUSG00000073418	0	0	0
ENSMUSG00000041482	0	0	0
ENSMUSG00000074210	0	1	0
ENSMUSG00000020105	0	0	0
ENSMUSG00000060981	0	0	0
ENSMUSG00000032419	0	0	0
ENSMUSG00000095101	0	0	0
ENSMUSG00000016494	0	0	1
ENSMUSG00000038591	1	0	0
ENSMUSG00000020218	1	0	0
ENSMUSG00000078302	0	0	0
ENSMUSG00000021876	0	0	0
ENSMUSG00000053441	1	1	0
ENSMUSG00000064288	0	0	0
ENSMUSG00000026478	0	0	0
ENSMUSG00000017466	0	0	0
ENSMUSG00000028517	0	0	0
ENSMUSG00000034462	0	0	0
ENSMUSG00000031503	0	0	1
ENSMUSG00000074928	0	0	0
ENSMUSG00000020186	0	0	0
ENSMUSG00000067818	0	0	0
ENSMUSG00000085714	0	0	1
ENSMUSG00000016382	0	0	0
ENSMUSG00000089812	0	1	0
ENSMUSG00000095224	0	0	0
ENSMUSG00000015134	0	0	0
ENSMUSG00000053626	0	0	0
ENSMUSG00000096010	0	0	0
ENSMUSG00000027978	0	0	1
ENSMUSG00000103662	0	0	1
ENSMUSG00000032531	0	0	0
ENSMUSG00000004631	0	0	0
ENSMUSG00000029287	0	0	0
ENSMUSG00000027864	0	1	0
ENSMUSG00000034487	0	0	0
ENSMUSG00000005124	0	0	0
ENSMUSG00000020427	0	0	0
ENSMUSG00000040254	0	0	0
ENSMUSG00000052353	0	0	1
ENSMUSG00000030255	1	0	0
ENSMUSG00000070942	1	0	0
ENSMUSG00000033453	0	0	0
ENSMUSG00000035305	0	0	0
ENSMUSG00000061482	1	1	0
ENSMUSG00000033207	0	0	0
ENSMUSG00000030249	0	0	0
ENSMUSG00000043903	0	0	0
ENSMUSG00000062727	0	0	0
ENSMUSG00000049872	0	0	0
ENSMUSG00000014599	0	0	1
ENSMUSG00000033149	0	0	0
ENSMUSG00000029377	0	0	0
ENSMUSG00000095385	0	0	0
ENSMUSG00000060678	0	0	1
ENSMUSG00000060572	0	0	0
ENSMUSG00000101972	0	1	0
ENSMUSG00000021765	0	0	0
ENSMUSG00000026475	0	0	0
ENSMUSG00000026748	0	0	0
ENSMUSG00000029767	0	0	0
ENSMUSG00000019278	0	0	1
ENSMUSG00000069309	0	0	1
ENSMUSG00000039497	0	0	0
ENSMUSG00000099583	0	0	0
ENSMUSG00000001131	0	0	0
ENSMUSG00000006931	0	1	0
ENSMUSG00000029761	0	0	0
ENSMUSG00000030247	0	0	0
ENSMUSG00000000693	0	0	0
ENSMUSG00000042379	0	0	0
ENSMUSG00000032006	0	0	1
ENSMUSG00000029321	1	0	0
ENSMUSG00000038702	1	0	0
ENSMUSG00000024440	0	0	0
ENSMUSG00000051236	0	0	0
ENSMUSG00000026535	1	1	0
ENSMUSG00000060487	0	0	0
ENSMUSG00000038119	0	0	0
ENSMUSG00000036131	0	0	1
ENSMUSG00000040133	0	0	0
ENSMUSG00000046167	0	1	0
ENSMUSG00000009281	0	0	0
ENSMUSG00000067455	0	0	0
ENSMUSG00000026697	0	0	0
ENSMUSG00000100980	0	0	0
ENSMUSG00000028641	0	0	1
ENSMUSG00000057967	0	0	1
ENSMUSG00000085584	0	0	0
ENSMUSG00000031558	0	0	0
ENSMUSG00000022146	0	0	0
ENSMUSG00000026676	0	1	0
ENSMUSG00000015850	0	0	0
ENSMUSG00000027868	0	0	0
ENSMUSG00000032014	0	0	0
ENSMUSG00000027335	0	0	0
ENSMUSG00000026365	0	0	1
ENSMUSG00000029781	1	0	0
ENSMUSG00000075031	1	0	0
ENSMUSG00000001497	0	0	0
ENSMUSG00000019975	0	0	0
ENSMUSG00000032374	1	1	0
ENSMUSG00000069270	0	0	0
ENSMUSG00000028763	0	0	0
ENSMUSG00000054675	0	0	0
ENSMUSG00000019768	0	0	0
ENSMUSG00000022098	0	0	0
ENSMUSG00000021903	0	0	1
ENSMUSG00000041734	0	0	0
ENSMUSG00000052957	0	0	0
ENSMUSG00000035385	1	1	1	Ccl2
ENSMUSG00000044548	0	0	1
ENSMUSG00000024909	0	0	0
ENSMUSG00000069920	0	1	0
ENSMUSG00000074364	0	0	0
ENSMUSG00000028063	0	0	0
ENSMUSG00000006369	0	0	0
ENSMUSG00000047793	0	0	0
ENSMUSG00000056427	0	0	1
ENSMUSG00000042436	0	0	1
ENSMUSG00000025355	0	0	0
ENSMUSG00000003545	0	0	0
ENSMUSG00000039646	0	0	0
ENSMUSG00000021994	0	1	0
ENSMUSG00000002020	0	0	0
ENSMUSG00000013584	0	0	0
ENSMUSG00000020902	0	0	0
ENSMUSG00000029122	0	0	0
ENSMUSG00000036256	0	0	1
ENSMUSG00000054196	1	0	0
ENSMUSG00000086058	1	0	0
ENSMUSG00000086843	0	0	0
ENSMUSG00000040249	0	0	0
ENSMUSG00000019929	1	1	0
ENSMUSG00000024371	0	0	0
ENSMUSG00000046618	0	0	0
ENSMUSG00000061615	0	0	0
ENSMUSG00000000957	0	0	0
ENSMUSG00000073599	0	0	0
ENSMUSG00000050248	0	0	1
ENSMUSG00000096956	0	0	0
ENSMUSG00000047414	0	0	0
ENSMUSG00000040690	0	0	0
ENSMUSG00000040569	0	0	1
ENSMUSG00000002602	0	0	0
ENSMUSG00000079018	0	1	0
ENSMUSG00000054580	0	0	0
ENSMUSG00000027460	0	0	0
ENSMUSG00000031298	0	0	0
ENSMUSG00000044674	0	0	0
ENSMUSG00000042804	0	0	1
ENSMUSG00000031250	0	0	1
ENSMUSG00000058773	0	0	0
ENSMUSG00000073530	0	0	0
ENSMUSG00000017144	0	0	0
ENSMUSG00000069266	0	1	0
ENSMUSG00000031375	0	0	0
ENSMUSG00000046743	0	0	0
ENSMUSG00000086181	0	0	0
ENSMUSG00000022687	0	0	0
ENSMUSG00000021186	0	0	1
ENSMUSG00000052565	1	0	0
ENSMUSG00000030862	1	0	0
ENSMUSG00000068855	0	0	0
ENSMUSG00000020810	0	0	0
ENSMUSG00000060093	1	1	0
ENSMUSG00000022860	0	0	0
ENSMUSG00000086709	0	0	0
ENSMUSG00000020053	0	0	0
ENSMUSG00000028259	0	0	0
ENSMUSG00000070436	0	0	0
ENSMUSG00000037813	0	0	1
ENSMUSG00000044749	0	0	0
ENSMUSG00000050666	0	0	0
ENSMUSG00000023191	0	0	0
ENSMUSG00000048776	0	0	1
ENSMUSG00000021464	0	0	0
ENSMUSG00000053007	0	1	0
ENSMUSG00000028600	0	0	0
ENSMUSG00000029664	0	0	0
ENSMUSG00000037005	0	0	0
ENSMUSG00000024164	0	0	0
ENSMUSG00000029338	0	0	1
ENSMUSG00000015085	0	0	1
ENSMUSG00000020814	0	0	0
ENSMUSG00000026389	0	0	0
ENSMUSG00000030218	0	0	0
ENSMUSG00000031380	0	1	0
ENSMUSG00000087225	0	0	0
ENSMUSG00000028780	0	0	0
ENSMUSG00000016918	0	0	0
ENSMUSG00000052504	0	0	0
ENSMUSG00000042485	0	0	1
ENSMUSG00000024087	1	0	0
ENSMUSG00000051367	1	0	0
ENSMUSG00000007655	0	0	0
ENSMUSG00000031825	0	0	0
ENSMUSG00000004044	1	1	0
ENSMUSG00000028476	0	0	0
ENSMUSG00000079105	0	0	1
ENSMUSG00000022440	0	0	0
ENSMUSG00000023905	0	1	0
ENSMUSG00000097183	0	0	0
ENSMUSG00000040152	0	0	0
ENSMUSG00000070469	0	0	0
ENSMUSG00000016995	0	0	0
ENSMUSG00000104330	0	0	1
ENSMUSG00000038233	0	0	1
ENSMUSG00000027859	0	0	0
ENSMUSG00000063605	0	0	0
ENSMUSG00000004105	0	0	0
ENSMUSG00000030074	0	1	0
ENSMUSG00000037060	0	0	0
ENSMUSG00000028597	0	0	0
ENSMUSG00000048616	0	0	0
ENSMUSG00000069305	0	0	0
ENSMUSG00000037892	0	0	1
ENSMUSG00000079592	1	0	0
ENSMUSG00000097002	1	0	0
ENSMUSG00000025776	0	0	0
ENSMUSG00000031616	0	0	0
ENSMUSG00000040987	1	1	0
ENSMUSG00000026185	0	0	0
ENSMUSG00000023411	0	0	0
ENSMUSG00000000359	0	0	0
ENSMUSG00000027848	0	0	0
ENSMUSG00000093656	0	0	0
ENSMUSG00000075707	0	0	1
ENSMUSG00000000182	0	0	0
ENSMUSG00000029185	0	0	0
ENSMUSG00000010830	0	0	0
ENSMUSG00000027656	0	0	1
ENSMUSG00000021943	0	0	0
ENSMUSG00000044522	0	1	0
ENSMUSG00000033715	0	0	0
ENSMUSG00000029070	0	0	0
ENSMUSG00000025746	0	0	0
ENSMUSG00000026879	0	0	0
ENSMUSG00000027661	0	0	1
ENSMUSG00000095304	0	0	1
ENSMUSG00000015354	0	0	0
ENSMUSG00000069763	0	0	0
ENSMUSG00000024598	0	0	0
ENSMUSG00000057722	0	1	0
ENSMUSG00000071478	0	0	0
ENSMUSG00000060459	0	0	0
ENSMUSG00000067780	0	0	0
ENSMUSG00000022894	0	0	0
ENSMUSG00000059049	0	0	1
ENSMUSG00000037362	1	0	0
ENSMUSG00000041120	1	0	0
ENSMUSG00000021567	0	0	0
ENSMUSG00000048337	0	0	0
ENSMUSG00000074743	1	1	0
ENSMUSG00000044534	0	0	0
ENSMUSG00000061353	0	0	0
ENSMUSG00000035373	0	0	0
ENSMUSG00000022893	0	0	0
ENSMUSG00000038074	0	0	0
ENSMUSG00000052316	0	0	1
ENSMUSG00000086427	0	0	0
ENSMUSG00000014329	0	0	0
ENSMUSG00000103195	0	0	0
ENSMUSG00000024620	0	0	1
ENSMUSG00000027800	0	0	0
ENSMUSG00000046561	0	1	0
ENSMUSG00000069274	0	0	0
ENSMUSG00000027386	0	0	0
ENSMUSG00000026043	0	0	0
ENSMUSG00000003617	0	0	0
ENSMUSG00000030513	0	0	1
ENSMUSG00000040488	0	0	1
ENSMUSG00000031486	0	0	0
ENSMUSG00000035783	0	0	0
ENSMUSG00000048368	0	0	0
ENSMUSG00000004415	0	1	0
ENSMUSG00000012017	0	0	0
ENSMUSG00000047246	0	0	0
ENSMUSG00000049538	0	0	0
ENSMUSG00000021760	1	1	1	Gpx8
ENSMUSG00000019539	1	1	1	Rcn3
ENSMUSG00000044337	1	0	0
ENSMUSG00000086541	1	0	0
ENSMUSG00000050936	0	0	0
ENSMUSG00000027750	0	0	0
ENSMUSG00000031994	1	1	0
ENSMUSG00000043631	0	0	0
ENSMUSG00000021390	0	0	1
ENSMUSG00000087545	0	0	0
ENSMUSG00000063727	0	1	0
ENSMUSG00000047420	0	0	0
ENSMUSG00000031230	0	0	0
ENSMUSG00000074934	0	0	0
ENSMUSG00000015957	0	0	0
ENSMUSG00000047686	0	0	1
ENSMUSG00000097324	0	0	1
ENSMUSG00000071001	0	0	0
ENSMUSG00000020123	0	0	0
ENSMUSG00000024538	0	0	0
ENSMUSG00000028967	0	1	0
ENSMUSG00000062980	0	0	0
ENSMUSG00000030208	0	0	0
ENSMUSG00000020467	0	0	0
ENSMUSG00000028369	0	0	0
ENSMUSG00000020473	0	0	1
ENSMUSG00000022367	1	0	0
ENSMUSG00000034205	1	0	0
ENSMUSG00000028195	0	0	0
ENSMUSG00000096225	0	0	0
ENSMUSG00000029718	1	1	0
ENSMUSG00000016024	0	0	0
ENSMUSG00000074971	0	0	0
ENSMUSG00000036144	0	0	0
ENSMUSG00000022324	0	0	0
ENSMUSG00000066113	0	0	0
ENSMUSG00000027408	0	0	1
ENSMUSG00000058571	0	0	0
ENSMUSG00000028031	0	0	0
ENSMUSG00000020695	0	0	0
ENSMUSG00000029661	0	0	1
ENSMUSG00000032925	0	0	0
ENSMUSG00000021253	0	1	0
ENSMUSG00000028047	0	0	0
ENSMUSG00000024168	0	0	0
ENSMUSG00000001870	0	0	0
ENSMUSG00000019846	0	0	0
ENSMUSG00000001506	1	1	1	Col1a1
ENSMUSG00000001555	1	1	1	Fkbp10
ENSMUSG00000039899	0	0	0
ENSMUSG00000000126	0	0	0
ENSMUSG00000019997	0	0	0
ENSMUSG00000074676	0	1	0
ENSMUSG00000068196	0	0	0
ENSMUSG00000091383	0	0	0
ENSMUSG00000051041	0	0	0
ENSMUSG00000031253	0	0	0
ENSMUSG00000086514	0	0	1
ENSMUSG00000025185	1	0	0
ENSMUSG00000078141	1	0	0
ENSMUSG00000022206	0	0	0
ENSMUSG00000029061	0	0	0
ENSMUSG00000086070	1	1	0
ENSMUSG00000022261	0	0	0
ENSMUSG00000022665	0	0	0
ENSMUSG00000041559	0	0	0
ENSMUSG00000027188	0	0	0
ENSMUSG00000002732	0	0	0
ENSMUSG00000031673	0	0	1
ENSMUSG00000037206	0	0	0
ENSMUSG00000021835	0	0	0
ENSMUSG00000055632	0	0	0
ENSMUSG00000050578	0	0	1
ENSMUSG00000002847	0	0	0
ENSMUSG00000041577	0	1	0
ENSMUSG00000048450	0	0	0
ENSMUSG00000046768	0	0	0
ENSMUSG00000022053	0	0	0
ENSMUSG00000034324	0	0	0
ENSMUSG00000072674	0	0	1
ENSMUSG00000021506	0	0	1
ENSMUSG00000025780	0	0	0
ENSMUSG00000061535	0	0	0
ENSMUSG00000019899	0	0	0
ENSMUSG00000028111	0	1	0
ENSMUSG00000072941	0	0	0
ENSMUSG00000032243	0	0	0
ENSMUSG00000046186	0	0	0
ENSMUSG00000000753	1	1	1	Serpinf1
ENSMUSG00000048332	0	0	1
ENSMUSG00000022816	1	0	0
ENSMUSG00000048387	1	0	0
ENSMUSG00000026768	0	0	0
ENSMUSG00000026582	0	0	0
ENSMUSG00000035799	1	1	0
ENSMUSG00000024810	0	0	0
ENSMUSG00000033544	0	0	1
ENSMUSG00000029409	0	0	0
ENSMUSG00000038463	0	1	0
ENSMUSG00000033420	0	0	0
ENSMUSG00000090084	0	0	0
ENSMUSG00000026042	0	0	0
ENSMUSG00000024529	0	0	0
ENSMUSG00000037379	0	0	1
ENSMUSG00000029675	0	0	1
ENSMUSG00000038210	0	0	0
ENSMUSG00000005397	0	0	0
ENSMUSG00000027832	0	0	0
ENSMUSG00000085766	0	1	0
ENSMUSG00000047330	0	0	0
ENSMUSG00000032334	0	0	0
ENSMUSG00000026674	0	0	0
ENSMUSG00000029288	0	0	0
ENSMUSG00000054203	0	0	1
ENSMUSG00000041828	1	0	0
ENSMUSG00000030607	1	0	0
ENSMUSG00000071005	0	0	0
ENSMUSG00000032332	0	0	0
ENSMUSG00000028036	1	1	0
ENSMUSG00000024481	0	0	0
ENSMUSG00000036446	0	0	0
ENSMUSG00000000392	0	0	0
ENSMUSG00000023224	0	0	0
ENSMUSG00000036103	0	0	0
ENSMUSG00000020251	0	0	1
ENSMUSG00000029306	0	0	0
ENSMUSG00000021381	0	0	0
ENSMUSG00000038521	0	0	0
ENSMUSG00000029659	0	0	1
ENSMUSG00000023885	0	0	0
ENSMUSG00000030116	0	1	0
ENSMUSG00000020363	0	0	0
ENSMUSG00000047497	0	0	0
ENSMUSG00000029096	0	0	0
ENSMUSG00000031595	0	0	0
ENSMUSG00000022330	0	0	1
ENSMUSG00000039405	0	0	1
ENSMUSG00000021214	0	0	0
ENSMUSG00000026837	0	0	0
ENSMUSG00000020241	1	1	1	Col6a2
ENSMUSG00000004473	0	1	0
ENSMUSG00000055172	0	0	0
ENSMUSG00000056481	0	0	0
ENSMUSG00000017446	0	0	0
ENSMUSG00000036545	0	0	0
ENSMUSG00000030351	0	0	1
ENSMUSG00000036334	1	0	0
ENSMUSG00000021702	1	0	0
ENSMUSG00000039476	0	0	0
ENSMUSG00000044017	0	0	0
ENSMUSG00000036412	1	1	0
ENSMUSG00000034463	0	0	0
ENSMUSG00000023046	0	0	0
ENSMUSG00000024011	0	0	0
ENSMUSG00000055653	0	0	0
ENSMUSG00000086233	0	0	0
ENSMUSG00000035279	0	0	1
ENSMUSG00000027204	0	0	0
ENSMUSG00000093738	0	0	0
ENSMUSG00000027833	0	0	0
ENSMUSG00000024678	0	0	1
ENSMUSG00000037660	0	0	0
ENSMUSG00000027996	0	1	0
ENSMUSG00000031740	1	1	1	Mmp2
ENSMUSG00000022032	0	0	0
ENSMUSG00000001493	0	0	0
ENSMUSG00000056174	0	0	0
ENSMUSG00000001119	0	0	1
ENSMUSG00000031070	0	0	1
ENSMUSG00000021388	0	0	0
ENSMUSG00000029380	0	0	0
ENSMUSG00000066361	0	0	0
ENSMUSG00000053615	0	1	0
ENSMUSG00000032085	0	0	0
ENSMUSG00000027208	0	0	0
ENSMUSG00000071656	0	0	0
ENSMUSG00000042254	0	0	0
ENSMUSG00000037254	0	0	0
ENSMUSG00000004098	0	0	0
ENSMUSG00000063767	0	0	1
ENSMUSG00000033327	0	0	1
ENSMUSG00000010797	0	0	0
ENSMUSG00000048126	0	0	0
ENSMUSG00000090667	0	0	0
ENSMUSG00000098950	0	1	0
ENSMUSG00000046491	0	0	0
ENSMUSG00000026725	0	0	0
ENSMUSG00000074486	0	0	0
ENSMUSG00000026586	0	0	0
ENSMUSG00000035258	0	0	0
ENSMUSG00000022371	0	0	0
ENSMUSG00000026574	0	0	0
ENSMUSG00000102692	0	0	0
ENSMUSG00000025784	0	0	1
ENSMUSG00000053475	1	1	1	Tnfaip6
ENSMUSG00000028339	0	0	0
ENSMUSG00000043719	0	0	0
ENSMUSG00000071984	0	0	0
ENSMUSG00000020676	0	0	0
ENSMUSG00000100992	0	0	0
ENSMUSG00000021319	0	0	1
ENSMUSG00000003665	0	0	1
ENSMUSG00000036596	0	0	0
ENSMUSG00000050276	0	0	0
0 indicates negative; 1 indicates positive.
